# Supplementary material for: Reduced protein synthesis in schizophrenia patient-derived olfactory cells
Source: Transl Psychiatry. 2015 Oct 20;5(10):e663–. doi: 10.1038/tp.2015.119 (PMC4930119; doi:10.1038/tp.2015.119)
Supplement: Supplementary Datasets [file tp2015119x3.xls]

## Sheet: Dataset 1_Isolation list
Dataset 1: Isolation list exported from the Skyline software for targeted analysis with a tSIM scan on the Q-Exactive instrument.
Mass [m/z]	Charge State [z]	Polarity	Start [min]	End [min]
447.282	2	Positive	22.11	26.11
594.817	2	Positive	15.86	19.86
632.812	2	Positive	31.1	35.1
674.833	2	Positive	16.67	20.67
487.247	3	Positive	25.37	29.37
494.751	2	Positive	15.54	19.54
658.312	2	Positive	29.92	33.92
682.833	2	Positive	28.24	32.24
807.364	2	Positive	22.25	26.25
313.851	3	Positive	7.79	11.79
417.907	3	Positive	18.23	22.23
471.78	2	Positive	26.54	30.54
779.911	2	Positive	25.88	29.88
388.24	3	Positive	14.74	18.74
475.751	2	Positive	27.57	31.57
595.309	2	Positive	23.01	27.01
616.815	2	Positive	12.94	16.94
691.895	2	Positive	26.79	30.79
313.84	3	Positive	12.6	16.6
370.213	3	Positive	11.03	15.03
412.911	3	Positive	14.99	18.99
470.256	2	Positive	12.6	16.6
378.226	3	Positive	25.99	29.99
453.253	2	Positive	31.4	35.4
801.877	2	Positive	25	29
323.492	3	Positive	13.02	17.02
484.735	2	Positive	13.02	17.02
616.835	2	Positive	27.06	31.06
364.913	3	Positive	10.72	14.72
371.732	2	Positive	13.73	17.73
489.23	3	Positive	16.21	20.21
733.341	2	Positive	16.21	20.21
422.736	2	Positive	15.54	19.54
493.768	2	Positive	8.66	12.66
573.303	2	Positive	33.4	37.4
586.8	2	Positive	20.63	24.63
613.317	2	Positive	11	15
680.374	2	Positive	35.46	39.46
695.832	2	Positive	19.47	23.47
773.896	2	Positive	24.27	28.27

## Sheet: Dataset2_ Proteomic results
Dataset 2: Results of the label-free LC-MS/MS proteomic analysis, in which 102 proteins were significantly differentially expressed (p<0.05) between control and schizophrenia-derived ONS cells.
The table lists the gene symbol, proteins that were significant following FDR correction at 5% and 10%, as well as the t-test p value, t-test difference (fold change), protein ID, and LFQ intensity for each of the proteins
identified in the 18 cell lines. Please also refer to Figure 1a, will illustrates the line plots of all proteins identified across the 18 samples, and overlaying boxplots illustrating the spread and median of the data
for each case in the cohort.
										Label Free Quantitation (LFQ) Intensity
Protein Names	Gene Names	t-test Significant	10% FDR	5% FDR	PEP	Intensity	t-test p value	t-test Difference	Uniprot	Control 1	Control 2	Control 3	Control 4	Control 5	Control 6	Control 7	Control 8	Control 9	Scz 1	Scz 2	Scz 3	Scz 4	Scz 5	Scz 6	Scz 7	Scz 8	Scz 9
Importin subunit beta-3	IPO5	+	+	+	2.0245e-16	42016000	3.47774e-06	0.959491	O00410-3	0.966419	0.892151	0.557613	0.786364	0.513763	0.253298	0.599356	0.509943	0.755716	-0.402582	-0.330069	0	-0.853935	-0.144177	-0.0658512	-0.904377	0.0348167	-0.134623
Fibronectin receptor subunit beta	FNRB	+	+	+	5.4385e-43	74988000	0.000138728	-0.673183	P05556-1	0.734304	1.05532	0.487442	0.731565	0.386211	0.483389	0.393459	0.216061	0.939842	1.4241	0.923655	1.20867	1.17029	1.39374	1.14261	1.89448	1.38723	0.941456
CTP synthase 1	CTPS	+	+	+	1.8609e-76	40427000	0.000152283	2.0911	P17812	-1.93975	1.05826	0.51993	0.424341	1.33641	-0.119364	0.20072	0.300196	1.40535	-2.97377	-2.08238	-1.22964	-1.73047	-0.292385	-2.33222	-2.057	-1.09755	-1.83842
cDNA FLJ75174, highly similar to Homo sapiens calmodulin 1 (phosphorylase kinase, delta), mRNA	CALM	+	+	+	1.1775e-200	528290000	0.000162388	-0.534193	A8K1M2	3.47535	3.39035	3.63641	3.25459	3.18715	3.36559	3.52146	4.03792	3.51856	3.61402	4.24903	3.94956	3.8912	4.04992	3.95237	4.33925	4.14452	4.00524
Beta-coat protein	COPB	+	+	+	1.7677e-29	54261000	0.000204798	0.873631	P53618	0.922567	1.13758	0.980455	0.559488	1.2592	0.809799	0.703507	1.21347	0.626074	0.587862	-0.382624	0.447132	0	-0.695402	-0.415644	-0.196962	0.512022	0.493073
AFB1 aldehyde reductase 1	AFAR	+	+		9.5993e-05	7296900	0.000528639	-1.1085	O43488	-2.61405	-4.15731	-3.90785	-2.73523	-2.64537	-3.37753	-2.66624	-3.19118	-2.04212	-2.10255	-2.415	-1.60354	-2.03903	-1.72457	-2.35304	-1.31466	-2.06705	-1.74091
Ras-related protein Rab-1A	RAB1	+	+		3.6133e-43	34321000	0.00056604	-0.523441	P62820-1	-0.790401	-0.298189	-0.632046	-0.0553722	-0.770321	-0.133635	-0.300775	-0.480497	-0.349871	-0.0329552	0.0830498	0.109564	-0.230349	0.418984	0.215212	0.188787	0.437565	-0.289995
C-type lectin domain family 13 member E	CLEC13E	+	+		3.5258e-14	6854700	0.000699197	-0.971476	Q9UBG0	-3.08536	-3.56397	-3.05656	-1.85093	-3.25181	-3.59795	-3.05999	-3.491	-2.45947	-1.87427	-2.95779	-2.11069	-2.41755	-2.01324	-1.62638	-2.05492	-1.75246	-1.86647
Endoplasmic reticulum resident protein 28	C12orf8	+	+		2.883e-18	15206000	0.00073809	-1.35081	P30040	-2.31363	-2.06122	-2.72855	-2.18267	-0.656918	-2.15406	-1.95142	-2.03126	-3.45986	-0.527985	-0.63332	-1.85257	-1.02862	-0.77536	-1.63356	0.0741329	-0.910358	-0.094677
23 kDa highly basic protein	RPL13A	+	+		2.0704e-08	35979000	0.00100185	1.03453	P40429	0.683573	0.765863	0.185862	0.132753	-0.261541	0.710533	0.257677	-0.186886	-0.144239	-1.81219	-0.933281	-0.447039	-0.772913	0.466164	-0.547161	-1.59895	-0.672743	-0.849073
60S ribosomal protein L18a	RPL18A	+	+		3.691e-09	23210000	0.00116345	0.714872	Q02543	-0.674465	-0.37199	-0.338924	-0.763689	-0.348772	0.034174	-0.437418	-0.382799	-0.679598	-1.08632	-1.42992	-0.513676	-0.661503	-1.54294	-1.03828	-1.89505	-1.58813	-0.641518
Heterochromatin protein 1-binding protein 3	HP1BP3	+	+		4.932e-07	11738000	0.00172493	-0.520322	Q5SSJ5-1	-1.54661	-2.04966	-1.72999	-1.91071	-2.47486	-1.77164	-1.80533	-1.99171	-1.95237	-1.53323	-1.56307	-1.79335	-1.2871	-1.32468	-1.46589	-0.943459	-1.76528	-0.873926
Hsc70-interacting protein	FAM10A1	+	+		9.5089e-10	30367000	0.00190908	-0.329207	P50502	-0.489511	-0.627081	-0.348856	-0.478092	-0.8118	-0.428169	-0.777676	-0.627865	-0.405916	-0.286821	-0.0402241	-0.205687	-0.479118	0.216906	-0.415302	-0.265106	-0.344404	-0.212347
Gamma-tropomyosin	TPM3	+	+		2.1083e-138	158930000	0.0019538	0.680498	P06753-1	2.45264	2.18994	2.3528	2.35037	2.26551	1.99172	2.54272	2.40908	2.41798	2.18546	1.63349	2.18675	0.59086	1.78388	1.87462	1.05795	1.56481	1.97045
BPG-dependent PGAM 1	PGAM1	+	+		1.3939e-253	797210000	0.00235383	-0.417358	P18669	3.91379	4.04976	3.99574	4.64779	4.1471	3.9445	4.23638	4.08317	4.47534	4.40086	4.73364	4.72484	4.46796	4.50551	4.21261	4.59699	5.06608	4.5413
Leucine-rich repeat-containing protein 59	LRRC59	+			8.774e-26	51553000	0.00312239	-0.56121	Q96AG4	-0.0705986	0.039875	0.0184517	0.923845	-0.0849895	0.130247	0.422417	0.0940285	0.214506	1.13161	0.727139	0.295473	0.503086	0.224602	0.832974	1.18702	1.17521	0.66156
Endoplasmic reticulum resident protein 70	ERP70	+			1.5696e-05	8564900	0.0037558	-1.98182	P13667	-4.15469	-4.76387	-6.13685	-3.99218	-0.657654	-5.10371	-3.15736	-4.36209	-3.61663	-2.5883	-0.799734	-0.988922	-3.08172	-2.16504	-2.61911	-1.14718	-1.76145	-2.95716
14 kDa thioredoxin-related protein	TXNDC17	+			8.7175e-30	37566000	0.0040661	0.510755	Q9BRA2	-0.22077	-0.0645695	0.135046	0.152847	0.700933	0.0971889	0.268454	0.626633	0.0496559	-0.843994	-0.149185	0.301693	-0.498653	-0.563234	-0.337284	-0.573135	-0.122105	-0.0654774
Galphai2 protein	GNAI2	+			1.5306e-21	33993000	0.00412796	-0.560131	Q6B6N3	-0.324993	-0.589563	-0.41634	-0.507326	-0.571156	-0.369802	-0.753996	-0.581272	-0.0369301	0.655298	0.258226	-0.299244	0.267046	-0.273836	-0.548136	0.601204	-0.303383	0.532627
GRHPR protein	GRHPR	+			5.3128e-05	21923000	0.00428948	-0.650315	Q5M7Z5	-1.0591	-0.928415	-1.22773	-1.32632	-0.809507	-1.11015	-0.905275	-0.803423	-2.60244	-0.935156	-0.545843	-0.693405	-0.642588	-0.405235	-0.397947	-0.498463	-0.444853	-0.356028
Putative uncharacterized protein ENSP00000350479	RPL14	+			1.0915e-34	101600000	0.00476915	0.959528	A6NIH1	2.53689	2.61938	2.00073	1.54488	1.94306	1.19599	2.10809	0.300304	1.91586	1.21462	0.915209	1.32867	0.402412	0.958666	0.724785	-0.310762	1.18566	1.11017
94 kDa glucose-regulated protein	GRP94	+			3.0309e-267	192020000	0.00523592	-0.693463	P14625	1.20071	2.26158	1.64102	1.76678	2.73273	1.61786	1.79754	2.08967	2.16666	3.1609	3.03518	2.68685	1.88339	2.81971	2.35762	3.13347	2.11507	2.32352
Medium tumor antigen-associated 61 kDa protein	PPP2R1A	+			1.3227e-120	74428000	0.00585349	0.444896	P30153	1.37586	1.22145	0.851129	1.28208	1.34676	0.779034	1.28956	0.572929	1.54571	0.872835	0.794203	1.10548	0.673164	0.562519	0.515753	0.4034	0.996445	0.336647
CDC10 protein homolog	CDC10	+			4.9224e-136	129610000	0.00599988	-0.429653	Q16181-1	1.65413	1.52261	1.49349	1.46218	1.40132	1.30043	1.40745	1.94459	1.59119	1.69755	1.76087	1.87907	1.81363	2.55023	1.65626	2.27958	1.57794	2.42914
cDNA FLJ38698 fis, clone KIDNE2002015, highly similar to HEAT SHOCK 70 kDa PROTEIN 1	DAAP-21F2.8-002	+			5.5296e-233	187530000	0.0063536	-0.265403	B3KTT5	2.1249	2.20718	2.13158	1.90571	2.28953	2.16118	2.17881	2.45675	2.01	2.48046	2.42564	2.10267	2.30678	2.78892	2.39805	2.65048	2.38659	2.31469
Apoptosis regulator BAX	BAX	+			9.3737e-31	12003000	0.00664992	-0.596582	Q07812-2	-1.26259	-1.83696	-1.79554	-2.15268	-2.39329	-1.73649	-2.77701	-2.34049	-1.38937	-1.05624	-1.69635	-1.23982	-1.65783	-1.24459	-1.17531	-1.87929	-1.11204	-1.25371
Triosephosphate isomerase	TPI	+			0	2105800000	0.00668404	-0.380168	Q53HE2	5.18475	5.46389	5.42286	5.67983	5.52114	5.40914	5.42508	6.12218	5.68828	5.77826	5.8713	5.80979	6.05033	5.45067	6.06726	5.95046	6.38903	5.97156
ATP-dependent RNA helicase DDX3X	DBX	+			6.2644e-90	88766000	0.007507	0.388183	O00571	1.55598	1.56203	1.82686	1.39403	0.964415	0.957857	1.257	1.15411	1.87102	1.10691	1.17115	0.969364	1.02472	1.06064	0.950499	0.58436	1.12289	1.05913
60S ribosomal protein L9	OK/SW-cl.103	+			2.89e-172	78210000	0.00750953	0.398328	P32969	1.66166	1.39559	1.42423	0.786114	1.36704	1.27399	1.24131	1.25483	0.869913	1.43416	0.790272	1.14985	0.808859	0.682829	0.496704	0.66799	0.871681	0.787392
Putative uncharacterized protein EIF3D	EIF3D	+			3.9703e-05	22024000	0.00809052	-0.602874	A8MWD3	-1.39082	-0.334103	-0.787479	-1.6843	-1.3455	-1.37843	-0.181692	-1.33155	-1.11499	-0.311029	-0.650459	-0.0947227	-0.841198	0.0885849	-0.68741	-0.50119	-0.461824	-0.663752
Calvasculin	CAPL	+			3.2523e-11	376160000	0.00968683	-1.06264	P26447	2.8669	3.05332	3.16246	2.52623	1.6748	2.44608	2.76394	3.96277	0.961481	4.17078	4.26845	3.34143	4.03307	3.02514	3.07953	4.46707	2.64262	3.95363
60S ribosomal protein L10a	NEDD6	+			1.0886e-68	124070000	0.0102822	0.456899	P62906	1.93601	2.00615	2.17986	1.43866	2.17769	1.95829	1.89409	1.52827	2.0144	1.41871	0.998821	1.56889	1.48766	2.38237	1.12755	1.45175	1.29613	1.28945
60S ribosomal protein L27	RPL27	+			4.2095e-12	103100000	0.0107251	0.483542	P61353	2.11389	1.81897	1.32689	1.28564	1.93098	1.66077	2.22534	1.15627	1.70246	1.94255	0.912569	1.03692	1.1784	1.0466	1.22775	0.820561	1.24592	1.45807
14 kDa laminin-binding protein	LGALS1	+			0	2568600000	0.0109903	-0.476404	P09382	5.87401	6.18107	5.70343	5.53884	5.33242	6.12884	5.78324	6.51603	5.10861	6.1632	6.4883	6.03058	6.3562	6.41604	6.5258	6.50124	5.93216	6.04061
60S ribosomal protein L27a	RPL27A	+			1.1059e-15	36230000	0.0110008	0.684999	P46776	0.395615	1.25191	0.0854473	0.207663	-0.928595	0.639	0.395067	0.0922737	0.330767	-0.412424	-0.891565	-0.496952	0.372662	0.0183792	-0.755636	-0.717867	-0.71975	-0.0926933
cDNA FLJ75516, highly similar to Xenopus tropicalis ubiquitin C, mRNA	UBC	+			1.2556e-96	548180000	0.0110917	0.538506	A8K674	3.70097	3.78609	4.1259	3.72924	4.174	4.09861	3.67838	4.26377	4.33433	4.16138	3.61327	2.87884	3.64917	2.46606	3.57174	3.74978	3.55664	3.39785
Baboon M7 virus receptor	ASCT2	+			5.5129e-09	12294000	0.0118345	-0.786042	Q15758	-1.25812	-2.82827	-2.31195	-1.27103	-1.6989	-2.45667	-2.02026	-2.81782	-1.26063	-0.320799	-1.56889	-1.21963	-1.66378	-1.82736	-1.61612	-0.60462	-1.12153	-0.906542
Beta-II spectrin	SPTB2	+			5.1756e-93	120480000	0.0120777	0.729661	Q01082-1	2.27361	2.13134	1.84073	2.04488	1.99514	1.0432	2.18738	1.37584	2.40071	2.2434	2.10138	1.20932	1.25706	0.743074	0.386744	1.14024	0.53969	1.10499
Calregulin	CALR	+			5.7364e-178	307780000	0.0131617	-0.618546	P27797	2.55883	2.83221	2.0397	2.60755	3.38631	2.38685	2.86175	2.60358	2.92511	3.871	4.06745	3.45605	2.73634	2.50913	2.81865	3.6561	3.03916	3.61491
Anchorin CII	ANX5	+			0	2610200000	0.0134196	-0.393806	P08758	6.18123	5.36009	5.75757	6.07272	6.17049	5.76999	6.31885	5.75929	6.11142	6.61496	6.49987	6.7251	6.14687	6.55557	5.85067	6.37082	5.96689	6.31515
Nuclear distribution protein C homolog	NUDC	+			6.33e-05	10132000	0.0152933	-0.699615	Q9Y266	-2.80786	-3.32796	-2.244	-1.91254	-2.3415	-2.26541	-2.00636	-3.01286	-2.16199	-2.52312	-2.16463	-1.65274	-1.12031	-1.61308	-2.09944	-0.713831	-2.41721	-1.47958
Malate dehydrogenase, mitochondrial	MDH2	+			4.6653e-102	15174000	0.0156009	-1.45132	P40926	-2.74586	-2.6645	-2.99499	-4.14953	0.0903263	-3.38186	-2.2831	-1.33596	-3.29104	0.127035	0.104641	-0.84623	-2.50149	-2.01891	-0.828522	-0.384283	-2.41216	-0.934698
Cyclin-dependent kinase 4 inhibitor A	CDKN2	+			0.0042184	3664300	0.0160129	1.84683	P42771-2	-4.02778	-1.35888	-5.17094	-3.11933	-2.78525	-5.1147	-4.25478	-3.95787	-0.945908	-5.10141	-3.95058	-4.61848	-6.97019	-5.90824	-6.10356	-7.1674	-2.92546	-4.6116
Ubiquitin carrier protein	UBCE7	+			5.4758e-30	97631000	0.0167727	-0.272976	B4DSZ4	0.954149	1.20662	1.20957	1.20794	1.06503	1.31406	1.1211	1.3779	1.13525	0.962639	1.50262	1.2931	1.27468	1.72165	1.81825	1.3984	1.76229	1.31477
60S ribosomal protein L6	RPL6	+			7.0947e-80	239420000	0.0171057	0.353984	B2R4K7	2.78184	2.9582	2.88789	2.78556	2.7002	3.08368	3.04052	2.75595	2.67695	2.37865	2.1619	2.56044	3.14856	3.02445	2.07936	2.26903	2.30345	2.5591
Alanyl aminopeptidase	ANPEP	+			2.3092e-07	12094000	0.0188035	-1.13983	P15144	-1.53324	-1.20898	-2.98159	-1.13624	-2.10899	-3.82234	-2.59916	-3.56182	-3.12998	-2.20954	-2.7267	-0.932962	-1.17068	-0.461823	-1.01739	-0.047842	-1.67019	-1.58672
Putative uncharacterized protein HPRT1	HPRT1	+			3.6543e-05	9993500	0.0190204	-0.45658	A8MSU4	-2.9194	-2.42978	-1.92936	-1.84669	-1.86327	-2.22058	-2.4508	-2.4433	-2.71513	-2.01946	-2.18216	-1.80184	-1.04702	-1.83246	-2.08762	-1.81497	-2.26438	-1.65915
40S ribosomal protein S3	RPS3	+			2.5624e-102	191380000	0.0199016	0.175875	P23396	2.51005	2.34326	2.32489	2.17738	2.36588	2.39062	2.48488	2.47736	2.02331	2.09644	2.20873	2.19754	2.39556	2.31701	2.0599	2.17622	1.98885	2.07451
65 kDa FK506-binding protein	FKBP10	+			0.00047983	19574000	0.0200155	-0.864363	Q96AY3	-2.60344	-1.844	-1.73399	-0.283699	-0.46805	-1.97675	-1.50507	-1.82955	-1.10871	-0.0119858	0.0214405	-0.600216	-1.65168	-1.69477	-0.941155	-0.195372	-0.047287	-0.452974
Putative uncharacterized protein FLNA	FLNA	+			0	8173500	0.0209509	-1.89642	A6NDY9	-4.00011	-3.74738	-3.50147	-5.06659	-4.87695	-4.32738	-5.14554	-0.680634	-6.58811	-3.3284	-5.13763	-2.58188	-2.26038	-0.0468235	-0.923195	-0.949638	-2.94603	-2.69237
Alpha(B)-crystallin	CRYA2	+			2.0808e-18	80252000	0.0209892	1.29549	P02511	0.77862	0.845888	1.13384	-0.41794	0.242516	0.220116	1.60501	2.26832	2.98694	0.0231457	-0.27207	-0.895418	0.530388	-0.726189	-2.58394	0.906158	0.401323	0.620512
CCT-beta	99D8.1	+			1.9355e-110	177610000	0.0220884	0.497751	P78371	2.69959	2.53763	2.56944	2.46838	2.44996	2.4665	2.47028	1.85137	2.46561	1.64358	1.01621	2.51636	1.79639	2.62431	2.09061	1.64038	2.54213	1.62904
Oncogene DJ1	PARK7	+			8.7618e-31	140420000	0.0221269	0.641307	Q99497	1.58024	1.73781	1.46866	1.93433	2.80759	1.71843	1.48172	2.74945	1.72523	0.423695	1.03977	1.03653	2.12093	1.21087	2.13513	1.21096	1.41904	0.834774
40S ribosomal protein S14	RPS14	+			5.3802e-10	35263000	0.0223058	0.551719	P62263	-0.296808	-0.34243	0.135706	-0.314858	0.288912	0.245199	0.308764	-0.472855	1.02586	0.453054	-0.336699	-0.555483	-0.455984	-0.879265	-0.477234	-0.880005	-1.0549	-0.201464
CCT-alpha	CCT1	+			5.1809e-47	83716000	0.0226501	0.33407	P17987	1.50834	1.63328	1.35714	1.24749	1.53653	1.06523	1.34034	0.630695	1.46635	1.20774	1.03716	1.12084	1.25299	0.785053	0.481262	0.736576	1.09604	1.06111
60S ribosomal protein L17	RPL17	+			3.9767e-09	29089000	0.0235518	0.610366	P18621	0.382019	0.490755	0.20858	-0.0232353	-0.0515079	-0.915106	0.189097	-0.789913	-0.35878	-0.405571	-0.415947	0.0789757	-0.941107	-0.88652	-0.833176	-1.85775	-0.687225	-0.413065
Profilin	PFN2	+			8.6248e-26	20927000	0.0238875	0.72362	B4DNH1	-0.635799	-0.342575	-0.777668	-1.20137	0.442688	-0.87421	-0.273466	-0.182436	-1.86757	-0.998882	-1.06157	-1.25912	-0.664244	-2.62285	-1.55769	-1.7146	-1.10068	-1.24534
58 kDa glucose-regulated protein	ERP57	+			4.5241e-75	250310000	0.0239963	-0.600597	P30101	1.78273	2.27884	1.82325	2.89585	3.15165	2.00717	2.37123	2.26729	2.6633	3.72593	3.57038	2.95974	2.26978	2.16298	2.6516	3.35514	3.18573	2.76543
60S ribosomal protein L13	BBC1	+			3.7355e-14	46974000	0.0257436	0.548628	P26373	0.727112	0.624506	0.32299	0.778122	-0.156572	1.07107	0.620861	0.0304165	0.298384	-0.0201397	-0.952484	-0.147493	0.659023	0.771721	-0.0708256	-0.322189	-0.594002	0.0556221
Post-proline cleaving enzyme	PEP	+			3.7725e-14	42176000	0.0259311	-0.65517	P48147	-0.580952	0.291468	-0.929312	-0.217405	-0.129326	0	-0.934588	-0.376886	-0.147932	-0.790381	-0.319754	0.0764885	0.568899	0.402117	0.438757	0.818752	1.60913	0.067585
Putative uncharacterized protein	P1725	+			2.0555e-112	131920000	0.0267876	0.601251	Q86Z22	1.20189	2.60866	1.5508	1.81657	1.96149	1.46861	2.02905	2.59338	1.85467	1.0921	1.3871	1.50841	1.462	1.69268	1.83725	0.327	1.90226	0.465059
75 kDa glucose-regulated protein	GRP75	+			0.00083471	3947600	0.027009	-1.63269	P38646	-4.83875	-5.02097	-7.23438	-5.67018	-1.74936	-5.1927	-4.17253	-4.88549	-4.76507	-1.54097	-1.4171	-2.28218	-4.61904	-4.58397	-4.24141	-1.89712	-4.67579	-3.5776
Cytoplasmic FMR1-interacting protein 2	CYFIP2	+			0.0049124	68452000	0.0271535	-0.573788	Q96F07-1	-0.633637	0.36377	0.538813	-0.321333	0.3174	0.517412	-0.303995	1.4139	0.899277	0.657278	0.57691	0.873037	0.999792	1.01816	0.908079	1.21886	1.29164	0.411947
cDNA FLJ55431, highly similar to Peroxisomal multifunctional enzyme type 2	EDH17B4	+			1.5174e-05	2309400	0.027386	-0.967666	B4DNV1	-4.80824	-4.65735	-5.399	-5.69519	-3.83415	-5.78003	-4.4859	-5.0846	-3.71981	-2.72075	-3.82947	-2.86453	-5.07884	-4.73737	-4.87228	-2.76165	-3.59927	-4.29113
Macropain zeta chain	PSMA5	+			1.0903e-15	57582000	0.027491	0.433325	P28066	1.13657	0.994539	0.629139	1.12235	1.03983	0.818922	1.00818	0.116638	0.375814	0.724676	0.745684	0.936632	-0.0738106	0.278551	0.151991	0.249016	-0.239208	0.568535
Putative uncharacterized protein SPTAN1	SPTAN1	+			5.5014e-231	222080000	0.0279872	0.502534	A6NG51	3.21807	3.40018	2.13774	2.66103	2.60918	2.31722	2.92125	2.77017	2.69316	2.79084	2.45411	2.74846	2.08368	2.03557	2.23068	2.29881	2.39451	1.16852
Glutathione S-transferase P	FAEES3	+			0	410630000	0.0286853	-0.400286	P09211	2.67335	2.89664	3.31091	3.45734	2.84464	3.19259	2.87155	3.69007	3.13262	3.07534	3.20271	3.39125	3.45494	3.54749	3.88323	3.5879	4.29017	3.23926
Histone H2A type 2-B	HIST2H2AB	+			1.5508e-13	45924000	0.0307679	-0.57266	Q8IUE6	0.392029	-1.02266	0.371147	0.156637	-0.804266	0.298834	-0.563477	0.415907	-0.332197	0.665707	0.253401	0.209318	0.850012	0.493254	1.31743	-0.157877	-0.0123081	0.446955
Guanine nucleotide-binding protein G(I)/G(S)/G(T) subunit beta-1	GNB1	+			2.9789e-17	25716000	0.0310257	-0.860157	P62873	0.231489	-2.54403	-0.92157	-1.41989	-1.39779	-1.71176	-1.55838	-0.971338	-1.02755	0.597986	0.00143814	-0.889252	0.0973358	-0.266535	-1.10085	0	-2.0118	-0.00772285
		+			5.8921e-20	84485000	0.0311465	4.98619		2.79814	1.67503	2.55392	-4.77202	0.734911	3.40572	3.49369	-9.4197	-8.83586	-9.82864	-7.29271	1.42349	-7.7383	-4.58583	-7.91613	-4.44619	-3.73319	-9.12433
60S ribosomal protein L1	RPL1	+			6.6135e-80	289320000	0.0313549	0.254172	P36578	3.06858	3.31852	3.05336	2.65755	3.20795	3.15266	3.07084	2.89791	2.71485	2.41004	2.50056	3.02212	2.87711	3.03543	2.86986	2.48064	2.81294	2.84596
Basic calponin	CNN1	+			3.5176e-44	69822000	0.0313658	1.00759	P51911	-0.791162	1.53462	1.78947	1.26606	1.6665	0.353895	-0.0876579	1.3577	1.7159	0.562895	0.024147	-0.494327	0.697369	-1.31193	-1.26843	-0.10091	1.34289	0.285263
Polypyrimidine tract binding protein 1	hCG_20560	+			8.7731e-110	80756000	0.0314034	0.340744	Q9BUQ0	1.16562	1.30954	1.22296	0.997725	1.46768	1.3144	1.09479	0.716806	1.39832	1.55032	0.527086	0.492229	1.18724	0.926826	0.994282	0.405916	0.829823	0.70742
Coiled-coil domain-containing protein 80	CCDC80	+			1.2677e-06	11049000	0.032781	-0.650981	Q76M96-2	-2.28003	-3.2425	-2.93539	-2.21607	-1.72547	-2.52781	-2.30229	-1.77896	-1.53456	-1.1519	-0.650541	-1.60049	-1.96643	-2.74198	-2.20315	-1.68311	-1.24997	-1.43667
Putative uncharacterized protein RPL32	RPL32	+			7.8076e-25	12676000	0.0329386	0.793327	C9JBL2	-1.85303	-1.60115	-1.16219	-2.23454	-2.12026	-1.12578	-2.26614	-0.900049	-0.985252	-3.32764	-3.05084	-2.80771	-1.18876	-2.06301	-2.81346	-0.820988	-2.53651	-2.77942
Endoplasmic reticulum resident protein 46	TLP46	+			1.8502e-05	9881400	0.0331236	-1.03111	Q8NBS9	-4.64456	-2.79014	-2.46946	-1.85414	-1.31466	-3.25335	-3.20897	-2.9267	-2.44369	-2.40224	-0.1569	-0.84816	-3.17972	-2.07888	-2.59761	-1.2732	-1.59779	-1.49118
CCT-theta	C21orf112	+			3.7773e-83	103620000	0.0333531	0.272561	P50990	1.74749	2.05129	1.54956	1.51819	1.66398	1.41078	1.48452	1.21059	1.60163	1.4198	1.13566	1.49393	1.3132	1.73357	0.860918	1.03653	1.3541	1.43728
Transaldolase	TAL	+			1.3532e-68	126720000	0.0352689	0.437473	P37837	1.76903	2.30546	1.75773	1.62175	1.72142	1.56381	1.13956	2.52523	2.11228	1.69267	1.80526	1.1023	1.6351	1.83599	1.19637	1.39588	0.650671	1.26479
Actin-related protein 2/3 complex subunit 2	ARC34	+			1.5804e-22	110420000	0.0358327	0.548021	O15144	1.35214	1.70985	1.95636	1.9235	2.04394	1.31148	1.82857	1.35895	2.15849	1.97519	2.00033	1.44239	0.50338	0.567671	0.225338	1.10001	1.53176	1.36502
cDNA FLJ46359 fis, clone TESTI4049786, highly similar to Hexokinase-1 (EC 2.7.1.1)	HK1	+			3.6578e-16	27066000	0.036092	0.454037	B3KXY9	0.0264568	-0.186703	-0.458187	-0.600483	-1.05678	-0.198427	0.136564	-0.0165329	-0.826046	-1.01544	-0.47295	-1.11612	-0.868452	-0.411453	-1.17711	0.0514069	-1.07951	-1.17684
CDw90	THY1	+			9.7801e-89	202980000	0.036322	-0.607945	P04216	2.31081	1.34409	1.48714	2.89475	2.60525	1.18809	2.28903	1.69967	2.95121	2.97237	2.75601	3.09328	2.4967	1.84404	2.49868	3.34055	2.60897	2.63093
Glycogen phosphorylase, brain form	PYGB	+			1.0404e-73	98797000	0.0367825	0.541374	P11216	1.24935	1.37974	1.27322	1.75989	1.90161	0.856161	1.7742	1.72629	2.57526	1.8305	1.64417	1.35422	0.997366	0.854832	0.668617	0.700813	0.228548	1.34431
HIBBJ46	PFDN3	+			1.033e-05	9459000	0.0373276	-0.822708	P61758	-2.53923	-3.325	-3.34772	-2.26309	-1.77908	-1.45117	-3.9269	-3.05678	-1.06622	-1.81802	-1.55282	-1.28529	-2.31055	-2.09819	-1.1967	-2.11054	-0.884903	-2.0938
Replication protein C	PPP2CA	+			3.9204e-44	21587000	0.0374186	-0.275631	P67775	-0.82482	-1.37055	-1.08016	-0.777609	-0.910902	-0.955395	-0.993277	-1.0927	-1.0432	-0.584587	-1.28662	-0.586109	-0.620785	-0.317171	-0.770718	-0.895904	-0.396877	-1.10916
Cytoplasmic antiproteinase	PI6	+			1.3979e-54	85740000	0.037526	-0.536715	B2RBA8	0.514145	1.16118	0.560724	0.578962	0.635429	0.923935	0.418142	1.54851	0.723679	0.197182	0.738953	1.67421	1.52409	2.18381	1.84936	1.5364	0.990709	1.20043
26S proteasome non-ATPase regulatory subunit 7	MOV34L	+			0.0047814	1569200	0.0378612	-1.57104	P51665	-7.40573	-3.71097	-6.22629	-5.52893	-4.74953	-7.09859	-7.04874	-5.95269	-6.11337	-3.56562	-4.50498	-2.65019	-4.96195	-7.45305	-1.83718	-5.78605	-3.62846	-5.30802
60S ribosomal protein L3	RPL3	+			4.2208e-37	72156000	0.0378848	0.352177	P39023	1.03747	0.961618	1.40451	1.2898	1.04049	1.05714	1.49289	0.448688	1.21538	1.09024	0.695152	1.12435	1.06923	1.02704	0.0945435	0.65465	0.462645	0.560541
cDNA FLJ59211, highly similar to Glucosidase 2 subunit beta	G19P1	+			0.0004153	12299000	0.0379916	-0.790972	B4DJQ5	-3.80485	-2.11698	-2.61915	-1.74072	-1.19791	-2.43459	-2.95686	-1.12189	-2.10937	-1.41294	-0.929262	-1.14507	-1.99315	-2.17579	-1.1017	-0.473576	-2.33417	-1.41795
40S ribosomal protein S6	RPS6	+			1.7513e-17	46847000	0.0388913	0.697774	P62753	0.562592	0.377035	0.852867	0.745188	0.0782967	1.05085	-1.1331	0.884361	0.170403	-1.08655	-0.214247	-0.153957	0.68536	0.471186	0.039463	-0.399546	-0.866756	-1.16643
Cavin-3	PRKCDBP	+			1.0357e-08	26983000	0.0395675	-1.29493	Q969G5	-0.642502	-3.1827	-0.828692	-0.163204	-5.1684	-1.8898	-0.898027	-0.332575	-0.512123	-0.0355968	-0.0139446	-0.0620556	-0.113823	-0.0228233	-0.651417	0.199465	-1.36523	0.101774
40S ribosomal protein S4, X isoform	RPS4X	+			3.3822e-48	160870000	0.0395858	0.376139	P62701	2.51631	2.70664	2.38776	2.4359	1.85657	2.15746	2.35276	1.53796	2.71683	2.09056	1.79628	2.21634	1.8932	2.40379	1.34848	1.59625	1.88747	2.05057
cDNA FLJ57036, highly similar to Homo sapiens tropomyosin 2 (beta) (TPM2), transcript variant 2, mRNA		+			4.8276e-217	155010000	0.0419401	0.97646	B4E3P1	3.23708	2.49465	1.36624	1.46273	0.497332	1.923	1.81453	3.20839	2.94178	1.92099	2.18385	-0.757008	1.92411	0.71726	1.05713	1.80761	0.57546	0.728174
Talin-1	TLN	+			0	1025400000	0.0426828	0.200606	Q9Y490	4.4634	4.8462	5.12594	4.7867	4.52522	4.84997	4.69244	5.10633	4.90148	4.88602	4.48245	4.37835	4.74726	4.52088	4.59176	4.70317	4.57587	4.60643
Heterogeneous nuclear ribonucleoprotein A3	HNRNPA3	+			3.1635e-37	45240000	0.0433831	0.791499	P51991-1	1.04256	0.860849	0.961073	0.727978	1.0721	-0.00321198	-0.0603046	0.0751228	0.513811	0.768953	0.799177	0.328762	-0.905697	-1.61586	-0.336069	-1.60705	-0.136717	0.770985
Collagen alpha-1(XII) chain	COL12A1	+			1.5138e-13	11441000	0.0450143	-1.79814	Q99715-1	-4.45992	-4.38633	-4.39794	-5.43873	-2.99888	-2.18259	-3.70809	-3.81244	-4.16925	-1.66892	0.644463	-3.21703	-3.11986	-4.19412	-2.88469	0.209104	-5.84532	0.705467
	hCG_22350	+			6.3753e-05	1590300	0.0459047	-1.06775	P49770	-6.05082	-5.38741	-3.98531	-3.90596	-7.03008	-4.64951	-5.50244	-5.39094	-6.10424	-4.70702	-4.65065	-5.18389	-3.97113	-2.73794	-4.01631	-2.87491	-4.10553	-6.14962
CD44 antigen	CD44	+			7.9478e-12	55491000	0.046221	-0.694604	P16070-1	0.616108	-0.35314	0.162672	0.868258	1.12183	-0.500179	0.495058	-1.46937	0.810076	1.20821	0.913681	1.79983	-0.0700989	0.895714	0.699423	0.938679	0.699346	0.917959
59 kDa serine/threonine-protein kinase	ILK	+			1.9952e-06	5908100	0.0473844	-0.576741	Q13418	-4.68305	-3.00443	-2.79755	-2.94563	-3.25042	-3.4071	-2.56506	-2.72318	-2.33654	-2.66383	-2.89188	-2.42619	-2.88596	-1.70577	-3.0773	-2.25998	-2.35418	-2.2572
Heterogeneous nuclear ribonucleoprotein F	HNRNPF	+			3.6213e-86	16674000	0.0487913	-0.38795	P52597	-0.920137	-1.58979	-1.48295	-1.54299	-2.13576	-1.09339	-1.36045	-1.23012	-1.27642	-0.998238	-1.48668	-1.71154	-0.645771	-0.806959	-0.36486	-0.848394	-0.998913	-1.27911
Glutaredoxin-1	GLRX	+			2.5838e-27	41654000	0.0491204	-0.688922	P35754	-0.736267	0.357224	-0.897133	0.0930271	0.173952	-0.0397587	0.0278301	-0.599583	-1.59033	-0.230606	0.152422	1.31483	-0.804329	1.49783	0.0881653	0.312653	0.685644	-0.0273495
Sm protein E	SNRPE	+			5.7622e-07	12863000	0.0492592	-0.448373	P62304	-1.574	-2.04595	-1.16563	-1.38243	-1.41735	-2.48194	-1.54929	-2.6332	-1.53028	-1.13777	-1.16824	-0.726877	-1.61197	-0.830986	-1.45667	-1.55922	-1.8423	-1.41066
4F2 cell-surface antigen heavy chain	MDU1	+			5.7431e-15	17813000	0.0495372	-0.997341	P08195-4	-0.82807	-3.84594	-2.08811	-0.495714	-2.14564	-3.236	-1.72829	-2.23688	0.201096	-0.925709	-1.48327	-1.22643	-0.897856	-1.12205	-0.968845	0.446514	-0.904089	-0.345747
40S ribosomal protein S9	RPS9				6.6236e-28	150690000	0.0504803	0.372545	P46781	2.46727	2.33207	2.39839	2.35868	2.28403	2.05689	2.45795	1.35153	2.26144	2.13467	1.58836	2.07708	1.98041	2.42914	1.12508	1.63503	1.55863	2.08694
Tumor protein D52-like 2	hCG_22755				1.0445e-63	48878000	0.0505832	0.310184	Q5JWU6	0.42016	0.823345	0.122362	0.484051	0.0579224	0.343538	0.686688	1.02248	0.0728378	0.016571	-0.177109	-0.024641	0.361816	0.695343	0.113514	0.236816	-0.171965	0.191383
F-box only protein 20	FBX20				1.2322e-20	24133000	0.05062	0.493372	Q8WWI1-1	-1.17458	0.053072	-0.473375	-0.685711	-0.632698	-0.486961	-0.463617	-0.888474	-0.248383	-1.08828	-0.109295	-0.75054	-1.42731	-1.61909	-2.05956	-0.661602	-0.516644	-1.20875
Melanocortin receptor 1	MC1R				0	67587000	0.0515754	0.532195	Q01726	1.16981	1.52738	1.03491	1.16771	1.20734	0.287485	1.47435	0.174152	1.84472	0.793354	0.603088	0.960121	0.2952	0.880754	-0.356659	-0.135899	1.16014	0.898001
Glucose-6-phosphate 1-dehydrogenase	G6PD				2.5786e-106	214680000	0.0528415	0.368354	P11413-2	2.39745	2.50493	2.40177	2.44896	3.15817	2.18887	3.07311	2.79096	3.17835	2.6721	2.61907	2.7213	1.5776	2.02264	2.20601	2.42582	2.10627	2.47658
Heterogeneous nuclear ribonucleoproteins A2/B1	HNRNPA2B1				4.1147e-192	475650000	0.0550788	0.282691	P22626-1	4.23067	4.02925	3.91107	3.28931	3.63683	4.00371	3.75156	3.59218	3.57454	3.7811	3.60048	3.69465	3.6186	3.11042	3.60973	3.33134	2.97588	3.75272
18 kDa Alu RNA-binding protein	SRP14				1.1707e-62	33159000	0.0555184	-0.278352	P37108	-0.0198212	-0.431692	-0.132387	0.134529	-0.38122	-0.276022	-0.10815	-0.810907	-0.105267	0.0175266	0.0171776	0.0121651	-0.0527554	0.572731	-0.0153408	0.182808	-0.550188	0.190104
cDNA FLJ55574, highly similar to Calnexin	CANX				1.8672e-133	90972000	0.0558865	-0.300611	B4DGP8	0.921629	1.0668	0.82625	1.59728	1.23544	1.06529	1.0031	0.800831	1.64475	1.76294	1.70008	1.57312	1.02914	0.908789	1.40671	1.2833	1.76069	1.44212
Putative uncharacterized protein ENSP00000404254	RPL21				5.5809e-15	27271000	0.0559994	0.339102	C9JHA8	0.229704	0.064846	0	-0.320522	-0.837231	-0.426315	0.20612	-0.759821	-0.316309	-0.271296	-0.836012	-0.501858	-0.544563	-0.242201	-0.793407	-1.02292	-0.790333	-0.208859
Arginine--tRNA ligase	RARS				1.6656e-44	84997000	0.0576017	0.400999	P54136-1	1.15888	0.983208	1.39509	1.41231	1.42796	0.501551	1.84143	1.7203	1.13384	0.395115	0.808327	1.34485	0.763073	0.577997	1.438	0.409683	1.48307	0.745466
40S ribosomal protein S15a	OK/SW-cl.82				1.4209e-50	139650000	0.0578106	0.217365	P62244	2.2641	2.1578	2.08241	1.90235	1.6627	2.22203	2.16107	1.96058	2.05161	1.91687	1.70297	1.96621	2.24159	2.13171	1.57703	1.74298	1.43102	1.79797
Glutathione S-transferase Mu 2	GST4				1.3187e-05	6015700	0.0583813	-1.14336	P28161	-4.18879	-3.07255	-2.76104	-5.91725	-2.3279	-3.25641	-2.58506	-4.27243	-3.91017	-2.47702	-1.64296	-1.08595	-5.57225	-2.04717	-2.51335	-2.1439	-2.10868	-2.4101
Vimentin	VIM				0	12668000000	0.058489	0.389123	P08670	8.50379	9.09744	8.24751	9.23978	7.87709	8.2106	8.26269	8.66683	8.83165	8.20453	7.91396	8.19052	8.64351	8.49835	7.93156	7.87613	8.56727	7.60945
CDC42 GTPase-activating protein	ARHGAP1				2.3202e-48	39882000	0.0598229	0.650389	Q07960	1.30015	0.251194	0.354172	1.815	-0.261417	-0.244144	-0.424744	-0.531916	0.0431957	-0.625523	0.0386219	0.417435	0.0659237	-0.453815	-0.791298	-1.24855	-0.139015	-0.815777
Signal sequence receptor subunit delta	SSR4				7.9813e-05	3866400	0.0600799	-1.22687	P51571	-2.62531	-4.34352	-4.92454	-2.82287	-5.22612	-6.50657	-2.76184	-4.3676	-3.33005	-1.47944	-3.06141	-0.954971	-3.76875	-1.58745	-4.40571	-2.92137	-3.66187	-4.02564
Calcium/calmodulin-dependent protein kinase type II subunit delta	CAMK2D				1.6482e-49	27500000	0.0602581	-0.623366	Q13557-4	-1.72677	-0.907473	-1.01223	-1.40254	-0.382708	-0.762239	-1.24258	0.148458	-1.68451	-1.65958	0.20277	0.0612488	-1.17665	0.303835	-0.710998	0.059021	0.122383	-0.564333
40S ribosomal protein S13	RPS13				5.4333e-19	155360000	0.0617858	0.331165	P62277	2.5922	2.43558	2.47079	2.34907	1.62897	2.12832	2.61557	1.4123	2.44745	2.08677	1.77432	2.21378	1.962	2.0252	1.78831	1.37457	1.84862	2.02619
IGF-II mRNA-binding protein 3	IGF2BP3				7.0962e-09	10660000	0.0618056	-0.645187	O00425-1	-1.59611	-2.95499	-2.06663	-2.0382	-2.34534	-2.33764	-1.83014	-2.83889	-2.46597	-3.35653	-2.43038	-1.19621	-2.13852	-0.929834	-0.746594	-1.61719	-1.13563	-1.11634
Filamin B	FLNB				0	1132600000	0.0632796	0.366915	B2ZZ83	4.96618	4.71859	5.31461	4.40748	4.86591	5.24937	5.03434	5.29185	4.80227	5.11848	4.71467	4.08018	4.90758	3.67346	4.83696	4.82031	4.37297	4.82375
47 kDa heat shock protein	CBP1				0	591510000	0.0636827	-0.629011	P50454	2.83214	2.42566	3.40578	3.55061	4.52315	2.91774	3.456	4.15432	4.0942	4.69956	4.68856	3.89512	3.2538	3.01519	3.9118	4.79963	4.57745	4.1796
Caveolin-1	CAV				2.5156e-57	216480000	0.0643087	-0.554768	Q03135-1	2.07957	2.53252	1.92469	3.05447	2.01767	0.855833	2.28007	2.19651	2.75256	3.23037	3.13692	2.94732	2.46707	1.57175	2.58306	3.05964	3.34596	2.34472
Glia maturation factor beta	GMFB				1.6067e-09	33341000	0.0643628	-0.40652	P60983	-0.495846	-0.528135	-0.526281	-0.73196	0.0669594	-0.500349	-0.553862	-0.39855	-0.765646	-0.653444	-0.155659	-0.318478	-0.253212	-0.65391	0.467882	-0.0887089	1.13404	-0.253504
Axonemal beta dynein heavy chain 7	DNAH7				0.0003664	25401000	0.0649643	-1.62768	Q8WXX0-1	-4.08759	-4.83349	-2.37956	-0.969887	-4.32538	-1.15979	-1.01739	-1.47977	-1.02284	-0.919594	-0.132643	1.03279	0.167583	0.00425339	-1.49737	1.559	-4.58671	-2.2539
Katanin p60 ATPase-containing subunit A-like 2	KATNAL2				0.001716	25271000	0.0659302	-0.290736	Q8IYT4-1	-0.733496	-0.174988	-0.708921	-1.07013	-0.832109	-0.595093	-1.16827	-0.627762	-0.877829	-0.660667	-0.359747	-0.465065	-0.416183	0.136076	-0.458576	-0.259613	-1.11575	-0.572447
Protein disulfide isomerase P5	PDIA6				1.2963e-26	76107000	0.0666233	-0.634699	Q15084-2	0.33099	0.674747	-1.05742	1.79419	1.12064	0.446453	0.752007	0.392681	0.633774	1.78872	1.67652	1.2814	-0.0169983	0.825718	0.827204	1.5331	1.84009	1.04459
Huntingtin-interacting protein 2	HIP2				2.0863e-10	9260600	0.066863	1.18518	P61086-1	-0.850796	-0.528299	-2.75614	-2.84813	-3.75848	-1.0127	-2.63269	-0.334057	-3.53909	-0.7414	-3.51639	-5.36942	-2.62251	-3.52851	-2.73975	-3.27683	-3.55567	-3.57653
Dolichyl-diphosphooligosaccharide--protein glycosyltransferase 67 kDa subunit	RPN1				5.1175e-34	34642000	0.0676527	-0.437813	P04843	-0.332752	-0.439587	-0.512386	0.468492	-0.00800514	-0.740633	-0.62232	-1.17957	0.118444	0.663332	0.222204	-0.0408764	-0.633728	-0.611467	0.279482	0.218203	0.54409	0.0507584
100 kDa coated vesicle protein A	ADTAA				1.736e-77	66414000	0.0682572	0.222692	O95782-1	0.728754	1.00125	0.522955	1.0163	0.895355	0.671745	0.922087	1.39136	1.10792	0.975985	0.581554	0.771286	0.63166	0.746151	0.404484	0.632881	1.07458	0.434921
TM30p1	TPM4				0	1233900000	0.0688485	0.378728	P67936-1	4.99204	4.94168	5.60172	4.63543	5.38611	4.75291	5.15361	5.13331	5.65832	5.50507	5.26137	4.84595	4.77247	4.12051	4.2805	4.57194	4.41477	5.07399
Cytokeratin-4	Krt2-4				0.0014432	8639300	0.0689646	0.851273	P07744	-1.33655	-1.49752	-1.99341	-3.2947	-3.58384	-0.798325	-2.62608	-1.72459	-2.22806	-1.53863	-2.52999	-3.39331	-1.75032	-4.22435	-3.31056	-4.15664	-2.87841	-2.96233
Membrane-associated progesterone receptor component 2	DG6				1.317e-11	12294000	0.0691523	-1.26233	O15173	-2.99469	-5.37116	-3.62992	-2.54589	-2.95311	-3.44906	-3.60788	0.402218	-2.87263	-0.860827	-1.8834	-1.30756	-1.78451	-4.4342	-0.325474	-0.665472	-2.10442	-2.29528
49 kDa TATA box-binding protein-interacting protein	INO80H				8.8578e-15	43438000	0.0692164	-0.349357	Q9Y265-1	0.506941	0.0271149	0.0240364	-0.462336	0.244967	0.368513	0.154438	-0.553997	-0.777159	0.355408	-0.176857	0.0996876	0.399056	0.853281	0.538267	0.392443	0.0289574	0.186489
cDNA FLJ36192 fis, clone TESTI2027450, highly similar to Eukaryotic translation initiation factor 3 subunit 5	hCG_1784554				4.7195e-06	16253000	0.0696126	0.399739	B3KSH1	-1.0517	-0.784905	-1.07012	-0.951815	-0.590027	-0.725248	-1.06852	-1.95835	-1.0739	-1.30467	-1.10873	-0.830307	-2.51949	-1.626	-1.60559	-1.20659	-1.23596	-1.43491
78 kDa glucose-regulated protein	GRP78				6.4e-276	318550000	0.0725687	-0.441202	P11021	2.62335	2.25408	2.04634	2.88533	3.67638	2.73253	2.78113	3.50987	2.6408	3.54264	3.94019	3.26796	2.46275	2.78145	3.30386	3.62122	3.07375	3.1268
Hepatoma-derived growth factor	HDGF				2.8522e-05	13402000	0.0726679	-0.81691	P51858	-2.83181	-2.98147	-2.51271	-2.44245	-1.88199	-1.81786	-1.95758	-1.45684	-2.96888	-3.22937	-2.88761	-1.55798	-1.99453	-1.72628	-0.0825901	-0.223978	-1.58587	-0.211208
Beta'-coat protein	COPB2				9.6902e-67	46027000	0.0727114	0.372211	P35606	0.230953	0.896671	0.660145	0.185852	0.765791	0.418184	0.0828686	-0.117638	0.534853	0.893416	-0.457588	-0.0942364	0.404926	0.199343	0.41231	-0.185299	-0.483471	-0.381615
Tubulin beta-8 chain	TUBB8				1.6301e-83	57156000	0.0735273	-0.524513	Q3ZCM7	-0.58139	-0.107727	0.795732	-0.258886	-0.251139	0.648888	-0.267229	0.788582	0.142715	-0.506729	0.312681	0.533279	0.85055	1.05261	1.32707	0.256008	1.55105	0.253641
Profilin I	PFN1				8.0629e-249	1886600000	0.074495	-0.249199	P07737	5.43894	5.53645	5.49298	5.39627	5.19464	5.55193	5.3286	5.96848	5.09859	5.67226	5.72448	5.10484	6.01992	5.44107	5.87371	5.8431	6.05303	5.51726
Cytochrome c	CYC				0.0066572	10403000	0.0751153	-0.808234	P99999	-2.97397	-3.05649	-2.38793	-2.96959	-0.773438	-1.77819	-2.93387	-2.67732	-2.83363	-0.132105	-0.233942	-0.911694	-2.17121	-2.68198	-2.5439	-1.93229	-2.79707	-1.70613
60S ribosomal protein L15	EC45				1.0628e-45	123990000	0.0766836	0.236989	P61313	1.81193	1.78091	1.88169	1.43471	2.31378	1.67357	1.67848	1.51804	1.71445	1.36696	1.25274	1.80144	1.95912	1.67811	1.23964	1.76545	1.27781	1.33338
Nervous system over-expressed protein 20	FAM114A1				1.2035e-06	67623000	0.0774085	0.585017	Q8IWE2	1.01914	1.56871	0.799478	1.34123	1.92706	0.928938	1.41642	-0.18824	1.41396	1.63723	0.857132	0.0882416	0.354467	-0.036438	-0.147011	-0.271627	1.23507	1.24448
Cullin-associated and neddylation-dissociated protein 1	CAND1				2.0526e-64	120070000	0.0777865	-0.181667	Q86VP6-1	1.5408	1.42934	1.58529	1.93676	1.36145	1.83036	1.2122	1.50076	1.73518	1.89908	1.82061	1.50957	1.65397	1.66519	1.60035	1.99989	1.65267	1.9658
Translin	TSN				1.7826e-06	2971900	0.0785906	-1.35424	Q15631	-5.1037	-7.17171	-5.82251	-4.39024	-2.92576	-4.51258	-5.41252	-7.12003	-4.50398	-6.86102	-3.95645	-2.53872	-5.21795	-4.97429	-2.03728	-2.93277	-1.80479	-4.45163
Deubiquitinating enzyme 5	ISOT				1.698e-11	28035000	0.0801396	-0.31611	P45974-1	-0.440033	-0.285259	-1.05529	0.259024	-0.393562	-0.904568	-0.284874	-0.92437	-0.66441	0.0446777	-0.089798	-0.169025	-0.65645	0.00871849	-0.568243	-0.398649	0.2458	-0.265379
51 kDa FK506-binding protein	FKBP4				7.8339e-07	5287600	0.0802546	-1.12533	Q02790	-0.601109	-4.1321	-4.5269	-4.26752	-3.79501	-2.76262	-4.73093	-4.57525	-1.79025	-2.06077	-1.73357	-2.30558	-2.80039	-2.61789	-2.73036	-4.62062	-0.719154	-1.46543
Tropomodulin-3	TMOD3				1.4653e-11	10739000	0.0818414	-0.598604	Q9NYL9	-2.31352	-3.69433	-1.3072	-1.9827	-2.43647	-1.65362	-2.80168	-1.53804	-3.3462	-2.49164	-1.89179	-1.51506	-1.28636	-1.34344	-1.25714	-1.35905	-1.98741	-2.55445
Aminoacylproline aminopeptidase	XPNPEP1				1.2102e-06	7899300	0.0825411	-0.47355	Q9NQW7-1	-3.53115	-2.29855	-2.596	-2.57332	-3.00162	-2.48659	-2.58208	-1.89445	-2.97927	-3.14677	-2.94897	-2.71154	-1.71279	-1.61637	-1.80793	-1.94774	-1.53046	-2.25853
Lung resistance-related protein	LRP				1.7243e-146	206050000	0.0829134	0.277783	Q14764	2.28676	3.34715	2.45671	2.44537	2.67819	2.34546	2.47742	2.6519	2.33228	1.93546	2.29697	2.32512	2.41082	2.20849	1.80095	2.40981	2.90187	2.2317
Eukaryotic translation initiation factor 2 subunit 3	EIF2G				4.0965e-34	44750000	0.0833056	0.359456	P41091	0.300535	-0.483563	0.0669174	-0.149218	0.623095	0.37421	0.24441	0.921314	0.0974369	-0.483587	-0.474423	-0.139046	0.719492	-0.0989342	0.345356	-0.302179	-0.38199	-0.424658
CapZ alpha-1	CAPZA1				7.7595e-42	145960000	0.0835447	0.112874	P52907	1.84296	2.21586	1.88185	2.09105	2.1699	1.92036	2.02313	1.84309	2.11251	1.99494	1.98301	1.83987	1.87636	1.99289	1.69484	1.83938	2.04892	1.81464
E3 ubiquitin/ISG15 ligase TRIM25	EFP				0.0011221	2622600	0.0840505	-0.733004	Q14258	-4.71366	-4.02937	-6.07368	-5.45729	-2.87148	-4.71436	-3.74031	-4.53544	-3.24852	-3.40948	-3.39469	-2.77866	-4.50221	-3.69891	-3.73776	-3.68401	-4.61996	-2.96139
15S Mg(2+)-ATPase p97 subunit	VCP				9.1393e-279	333610000	0.0840929	0.119803	P55072	3.17548	3.45806	3.04949	3.03678	3.1149	3.23764	3.0025	3.27893	3.08595	2.92968	3.11704	3.17595	3.15124	3.16005	3.11356	2.9804	2.90719	2.82637
cDNA FLJ59513, highly similar to Sodium/potassium-transporting ATPase alpha-3 chain (EC 3.6.3.9)	ATP1A1				3.5957e-12	4947000	0.0850678	-0.822186	B7Z2T0	-4.76894	-3.84094	-4.30048	-3.93861	-4.24202	-2.52842	-3.94856	-4.00308	-3.92799	-2.20537	-3.84066	-4.93613	-3.48144	-3.78949	-0.783043	-2.29552	-3.47419	-3.29352
Heterogeneous nuclear ribonucleoprotein R	HNRNPR				1.2043e-47	35213000	0.0861512	-0.311639	O43390-1	-0.00230408	-0.433208	-0.429987	0.124538	-0.201887	0.0939636	0.00149155	-0.520695	-0.487541	0.0423813	-0.104502	-0.255926	0.323257	0.597242	0.272705	0.526463	-0.789249	0.336752
GAP SH3 domain-binding protein 2	G3BP2				2.3639e-38	4338500	0.0866694	1.22056	Q9UN86-1	-3.12473	-2.05107	-2.21331	-2.3607	-2.69708	-4.34186	-2.5594	-5.27261	-1.92882	-2.73671	-3.85468	-3.26002	-7.64153	-4.58456	-5.05454	-4.66607	-1.80771	-3.92879
					1.4738e-38	18381000	0.0868375	-0.81542	Q3ZBS7	-2.31467	-2.49269	-2.89142	-1.76965	0.26659	-1.98487	-1.24473	-0.870157	-2.90127	-2.81242	-1.43045	-0.599264	-0.837753	-0.823866	-0.839609	-1.30105	0.320312	-0.539991
Glycosylation-inhibiting factor	GLIF				9.952e-41	687430000	0.0869053	-0.349573	P14174	3.59214	3.89324	3.81871	4.66938	4.2972	3.53314	4.2865	3.56353	4.40762	4.49561	4.73044	4.51521	4.1292	4.18078	3.54122	4.37882	4.32436	4.91197
Ras-related protein Rab-10	RAB10				4.4389e-51	48354000	0.0880941	-0.189162	P61026	0.41184	0.50707	0.286972	0.100012	0.382399	0.361778	-0.02635	0.290066	0.504349	1.03153	0.759979	0.412294	0.488352	0.189251	0.353208	0.465237	0.27878	0.541962
Cavin-1	FKSG13				0	296980000	0.0889247	-0.280787	Q6NZI2-1	2.85858	2.98467	2.56095	3.11992	2.40999	2.27165	3.14291	3.2407	2.90435	3.33552	3.15311	3.09087	2.86927	2.72882	3.06334	3.34041	3.69589	2.74356
Glutathione S-transferase omega-1	GSTO1				2.9002e-14	60290000	0.0905594	0.433215	P78417	0.240734	1.01069	0.585928	0.539228	1.51391	0.312773	0	1.47306	0.983282	1.03316	0.826675	0.368483	0.0343533	0.195236	0.32687	0.263081	-0.671213	0.384028
Beta-hexosaminidase subunit beta	HCC7				0.00090567	6346000	0.0923893	-0.621824	P07686	-3.96337	-3.02703	-3.52155	-3.06898	-2.48981	-3.32812	-3.11775	-3.32782	-1.86714	-1.29913	-2.83762	-2.94965	-2.23447	-3.64134	-2.77679	-3.30468	-1.35155	-1.71993
Bleomycin hydrolase	BLMH				0.00037698	9017600	0.0931607	-0.202626	Q13867	-1.84702	-2.00239	-2.00174	-1.73769	-2.22548	-2.21318	-2.09925	-2.48758	-2.20953	-1.52801	-1.67454	-2.02436	-2.26636	-1.76195	-2.21739	-1.73757	-2.03422	-1.75581
Cytoplasmic dynein 1 heavy chain 1	DHC1				5.9065e-135	252980000	0.0935418	0.175499	Q14204	2.55415	2.94332	2.6703	2.95764	2.70487	2.48854	2.77138	2.98824	2.96362	2.41551	2.83019	2.82736	2.45317	2.64126	2.6673	2.2777	2.92729	2.42279
Alpha-1 type I collagen	COL1A1				2.285e-272	188030000	0.0936538	-0.662349	P02452	1.21078	0.352249	1.74249	1.7137	1.90975	1.94174	1.17617	3.54625	0.927805	2.4587	3.13375	1.47418	2.33782	1.41129	2.75296	3.09049	1.55839	2.26449
cDNA FLJ59758, highly similar to S-methyl-5-thioadenosine phosphorylase (EC 2.4.2.28)	MTAP				6.6536e-11	16189000	0.0937394	-0.421222	B4DUC8	-1.17695	-1.44111	-0.855606	-1.58499	-1.48432	-1.15517	-2.40886	-1.45446	-2.14245	-2.20027	-1.40301	-0.962273	-0.634567	-0.463722	-0.912897	-0.812796	-1.37289	-1.15051
N-acetylneuraminate synthase	NANS				1.5457e-16	29632000	0.0938373	-0.393813	Q9NR45	-1.19575	-0.677412	-0.249783	-0.351528	-0.562492	-0.492018	0.173416	-0.440483	-1.12759	-1.09075	-0.0160618	0.156109	-0.109945	0.581747	-0.270336	-0.180084	0.286568	-0.736567
Putative uncharacterized protein TCEB2	hCG_1778969				4.5305e-09	42610000	0.0939347	-0.553146	B7WPD3	-0.389231	0.253006	0.320868	-1.73679	-1.11427	-0.331257	0.432863	0.441818	-0.195986	-0.380299	-0.787863	0.509014	0.39179	0.885071	0.714975	0.579538	0.633625	0.113483
27 kDa prosomal protein	PROS27				3.4744e-26	75692000	0.0956134	0.29251	P60900	0.65699	0.607836	1.12971	1.39629	1.70727	1.18704	1.19725	1.23685	1.10061	1.01194	1.24729	1.06943	0.523947	0.202658	0.633919	0.601479	1.1622	1.13439
cDNA FLJ75056, highly similar to Homo sapiens phosphatidylinositol binding clathrin assembly protein (PICALM), mRNA	PICALM				1.0162e-10	6952400	0.0972992	0.558456	A8K5U9	-2.94409	-2.26089	-1.82092	-2.66595	-3.30841	-2.21649	-1.69092	-2.34212	-1.6852	-2.97664	-3.3364	-3.4547	-2.41585	-2.3025	-2.52025	-3.65123	-1.47578	-3.82772
Actin-related protein 2/3 complex subunit 5-like protein	ARPC5L				3.6689e-17	11706000	0.0988936	0.426595	Q9BPX5	-1.80943	-1.05015	-1.74895	-0.741537	-1.71992	-2.50355	-1.52311	-1.13015	-2.15789	-1.79791	-1.59392	-2.19741	-2.1213	-1.09357	-2.52164	-2.07163	-2.63663	-2.19002
Leukotriene A(4) hydrolase	LTA4				5.2056e-06	7317400	0.102635	0.964825	P09960-1	-3.88438	-3.36446	-3.02079	-2.44894	-0.601969	-2.66994	-3.42033	-1.23433	-1.93952	-3.86195	-2.76348	-2.65745	-2.95398	-6.39439	-3.28684	-3.8542	-1.83284	-3.66294
UDP-glucose 6-dehydrogenase	UGDH				1.3466e-284	487990000	0.102977	0.259585	O60701	4.03365	3.83577	3.85016	3.76533	3.07633	3.8505	3.77237	4.27327	3.57943	3.25559	3.37438	3.33398	4.12246	3.68405	3.26677	3.88474	3.29181	3.48678
1F5 antigen	CD59				6.1575e-10	30217000	0.104002	-0.517315	P13987	-1.16782	-1.16533	-1.29822	-0.144903	-0.788204	-1.35198	-0.608454	-0.116623	-0.0294914	-0.81374	-0.0917492	-0.432819	0.388937	-1.27484	-0.619547	0.958315	0.515242	-0.644981
CCT-eta	CCT7				7.0436e-65	84341000	0.104373	0.244052	Q99832	1.13257	1.58818	1.28113	1.21365	1.17533	1.70835	1.26328	1.0058	1.0894	0.814602	0.635895	0.936632	1.27359	1.00442	1.15251	0.725706	1.82	0.897858
Beta-actin-like protein 2	ACTBL2				2.7408e-173	649950000	0.104811	-4.82338	Q562R1	-8.16623	0.296101	-3.43957	-9.70857	-7.86153	5.06708	-6.90665	-6.88924	4.57634	4.43347	-4.79983	5.35748	-9.29723	4.84267	5.69183	5.52375	5.56517	-6.93919
cDNA FLJ50237, highly similar to Homo sapiens fibulin 2 (FBLN2), transcript variant 1, mRNA	FBLN2				1.5271e-85	23310000	0.105726	-1.09403	B7Z6T9	-0.842606	-4.53386	-2.63554	-0.958866	-0.116903	-2.56657	-0.325165	-1.13067	-2.64459	-3.14031	-2.39201	-0.414808	-0.410521	0.0234623	0.625631	0.404764	-0.29851	-0.306192
60S ribosomal protein L34	RPL34				0.00072177	14760000	0.106647	0.46667	P49207	-0.686935	-0.698784	-1.09499	-1.02025	-1.08516	-0.815412	-1.65778	-1.22752	-2.55028	-2.24652	-1.87191	-1.56236	-0.707739	-1.07531	-2.52268	-1.69017	-2.01208	-1.3484
Enigma homolog	ENH				9.4669e-45	132700000	0.107319	0.45947	Q96HC4	0.71689	1.97843	2.56662	1.66873	1.72557	1.82892	2.24399	2.1042	2.30291	2.20895	1.61143	0.829433	1.84373	1.30024	0.170452	1.66672	1.71173	1.65832
Polyadenylate-binding protein 1	PAB1				2.1344e-247	157270000	0.107364	-0.178896	P11940-1	1.92193	2.28108	2.16407	1.63999	1.82062	2.06946	1.97855	2.02685	1.71866	1.81555	1.88735	2.12472	2.15056	2.58266	2.06546	2.29151	2.32171	1.99174
Actin-depolymerizing factor	ACTDP				2.2045e-139	196270000	0.107453	0.375776	P60981	1.93289	2.43392	2.89113	1.94404	2.50157	2.02138	1.91195	3.2282	2.55598	2.93433	2.16412	1.41465	1.882	1.5239	1.67325	2.05735	2.02177	2.36768
cDNA, FLJ94534, highly similar to Homo sapiens capping protein (actin filament), gelsolin-like(CAPG), mRNA	AFCP				3.6316e-34	46485000	0.108343	-0.810573	B2R9S4	0.6807	-2.81702	0.314287	0.112978	-1.08986	0.614992	0.774859	-2.02804	-0.232616	0.53682	-0.0343132	0.543968	0.494362	1.49882	0.74229	0.650322	-0.188963	-0.617866
Aminopeptidase B	APB				1.2753e-09	17592000	0.109576	-0.331307	Q9H4A4	-0.871624	-1.00649	-1.62364	-1.53143	-0.528265	-0.970264	-1.2792	-1.90582	-1.37159	-0.423918	-1.11023	-0.684645	-0.785177	-0.660166	-1.59699	-0.763491	-1.46382	-0.618132
Clathrin light chain A	CLTA				0.0021507	16732000	0.111041	0.510673	C9JXN4	-2.50577	-0.782284	-1.2476	-0.887444	-2.11024	-0.64061	-0.820578	-0.604147	-1.18953	-1.25881	-1.97271	-1.86158	-0.652983	-2.63875	-1.94606	-1.03473	-1.92885	-2.08978
40S ribosomal protein S10	RPS10				1.3037e-15	117510000	0.113453	0.437981	P46783	1.78091	1.69908	2.09002	2.07439	2.10758	1.7739	2.34886	0.451037	2.05101	1.569	2.02582	2.30477	0.735552	1.60305	0.874481	0.91987	0.905014	1.49741
UDP-glucose pyrophosphorylase	UGP1				5.2849e-266	173110000	0.115791	0.47814	Q16851-1	1.88771	1.85417	3.09519	2.77847	2.02719	2.19827	1.67486	2.41365	2.4813	2.23586	1.89504	0.8661	2.11787	0.349245	1.79878	1.99098	2.66368	2.18999
MAP1 light chain LC1	MAP1B				0	159660000	0.116168	0.274055	P46821	1.85922	2.19635	1.80687	1.93597	1.88256	1.51737	2.549	2.78337	2.41627	1.80682	1.93095	1.95968	1.85897	2.21715	1.40322	2.0072	1.93709	1.35939
					4.104e-14	15230000	0.118499	-0.662447	P01966	-1.1657	-3.85136	-2.023	-2.5168	-0.885031	-1.59185	-1.62416	-1.91935	-0.457731	-0.153234	-1.464	-2.03537	-1.03897	-0.883478	-0.411852	-1.35347	-0.631054	-2.10153
Oxidative stress-responsive 1 protein	KIAA1101				6.6818e-15	30628000	0.118506	0.352195	O95747	0.608986	0.365356	-0.335085	0.154888	-0.551222	-0.614229	-0.348974	-0.855986	0.252411	-0.0178528	-0.476845	-0.582823	-0.967405	-0.429472	-1.07917	-0.784689	-0.0848599	-0.070488
cDNA FLJ38560 fis, clone HCHON2003642, highly similar to Astrocytic phosphoprotein PEA-15	hCG_39732				2.4612e-31	48845000	0.119889	0.592929	B1AKZ3	-0.586082	-0.552563	0.297607	1.14675	1.53592	0.0291748	-0.18268	1.21577	0.69084	-0.590597	0.998165	0.0468426	-1.04379	-0.998297	0.52603	-0.794767	0.504875	-0.390083
p180/ribosome receptor	RRBP1				1.2729e-27	104240000	0.119994	-0.469762	A7BI36	0.532358	0.486303	0.651266	0.939446	1.63369	1.68415	0.370464	2.0136	0.0294857	0.965229	1.87319	0.899351	2.0903	0.843195	1.95056	1.07275	1.77748	1.09657
HLA-DR-associated protein II	SET				1.3546e-92	54008000	0.12016	-0.496989	Q01105-1	1.18001	0.466631	0.0413666	-0.64213	0.220703	0.902544	-0.370354	0.433231	-1.16394	0.0909443	0.178221	-0.0323276	1.25972	1.0637	1.27361	0.800138	0.192316	0.714642
26S proteasome non-ATPase regulatory subunit 2	PSMD2				8.5857e-10	46784000	0.121186	0.282849	Q13200	0.497849	0.825077	0.422346	0.557064	0.32255	0.381344	0.0866203	0.0521049	0.329439	-0.803589	0.013031	0.435698	0.768612	0.204994	-0.125029	-0.195499	0.515827	0.114712
Cofilin, muscle isoform	CFL2				1.5443e-151	40927000	0.122694	-0.336954	Q9Y281	0.0123043	0.541264	0.0834007	-1.02119	-0.502993	0.0798664	-0.256628	0.113924	-0.126181	0.307207	-0.129631	-0.606077	0.530867	0.208782	0.109478	0.883764	0.0755673	0.576393
Alpha-coat protein	COPA				1.3314e-48	91096000	0.124471	0.213814	P53621-1	0.908747	1.57119	1.41096	1.55511	1.53885	1.63579	1.3697	0.854221	1.52652	1.59831	1.29321	1.3314	1.00035	1.37047	0.807409	0.800058	1.18498	1.0606
63 kDa membrane protein	CKAP4				6.4307e-119	178190000	0.125383	-0.436563	Q07065-1	1.51462	1.11122	1.49152	2.85429	2.30841	1.29264	2.32158	1.77193	2.66419	3.04309	2.82314	2.6355	1.51796	1.71583	2.21535	2.51771	2.67972	2.11115
Neuron cytoplasmic protein 9.5	UCHL1				3.2923e-31	69926000	0.125654	1.16507	P09936	-1.56896	2.12677	0.378773	0.531088	-0.924179	0.13361	2.89448	1.59499	1.56678	-1.22296	-2.23093	0.647304	-0.0747738	1.48162	0.278425	-1.91136	1.79525	-2.5149
cDNA, FLJ92537, highly similar to Homo sapiens procollagen-lysine, 2-oxoglutarate 5-dioxygenase (lysine hydroxylase, Ehlers-Danlos syndrome type VI) (PLOD), mRNA	PLOD1				2.9628e-28	7148500	0.128983	-0.867383	B2R5M9	-5.26039	-4.02777	-3.31591	-1.62262	-1.29639	-4.12257	-3.35132	-3.56187	-1.83363	-2.00735	-1.2668	-2.08454	-3.74396	-2.7131	-3.79586	-1.70091	-1.2494	-2.02408
Cell proliferation-inducing gene 46 protein	CYK18				9.6841e-28	17411000	0.131979	1.34694	P05783	-2.3234	-3.82445	0.174368	-0.680706	-4.08157	0.892336	-1.46199	-3.19082	0.281326	-0.541552	-3.58629	-4.37394	-1.02633	-3.11295	-3.31183	-3.47521	-5.80474	-1.10452
Calpactin I light chain	ANX2LG				1.1435e-33	196970000	0.132634	-0.461103	P60903	2.11144	2.18657	1.40715	1.6955	1.56292	1.86353	1.79853	3.31496	1.6814	1.84901	2.61807	2.23375	3.0621	2.74274	2.34025	3.15817	2.74944	1.01841
60S ribosomal protein L26	RPL26				2.5341e-09	83245000	0.133769	0.6665	P61254	3.2804	1.02834	0.843891	0.687697	1.51804	0.561159	1.86538	0.633196	0.831192	-1.13062	0.999737	1.45669	0.36977	1.77971	0.58321	0.277468	-0.320204	1.23503
Heterogeneous nuclear ribonucleoprotein U	HNRNPU				4.4123e-116	137710000	0.134876	-0.347481	Q00839-1	1.83512	1.51948	1.73313	1.22827	0.922689	2.216	1.62836	1.86878	1.14842	1.34749	1.32882	1.47056	2.55687	1.99027	2.85446	1.94565	1.94954	1.78392
14-3-3 protein tau	YWHAQ				1.7257e-274	93721000	0.135187	0.360402	P27348	1.13371	1.60537	1.06853	0.822975	1.05269	1.52821	1.07031	2.14027	1.04856	0.388723	1.27979	0.497091	1.81871	0.845942	1.25777	1.08987	1.06635	-0.0172348
Cellular myosin heavy chain, type B	MYH10				0	36413000	0.135472	-0.646217	P35580-3	-0.744331	-3.19586	-0.27384	-0.53891	-0.201172	1.05027	-1.4282	0	-1.09085	0.173635	-0.48382	-0.476997	0.618368	-0.419783	0.238442	0.225937	-0.304003	-0.178722
Eukaryotic translation initiation factor 2 subunit 2	EIF2B				5.2247e-07	24243000	0.135768	0.385101	P20042	-0.0585518	0.585682	-0.636349	-0.854393	-1.06344	-0.835907	-0.139172	-0.893679	-0.693617	-0.902369	-0.180029	-1.14156	-0.82737	-1.39089	-0.873859	-1.36308	-1.36979	-0.00638962
Actin-related protein 2/3 complex subunit 1B	ARC41				3.548e-41	87783000	0.136441	0.232753	O15143	0.786837	1.13954	1.30817	1.61749	1.78659	1.16966	1.58359	1.01714	1.19518	0.75952	1.09333	1.44008	0.832773	0.616015	1.26866	0.814733	1.45377	1.23051
Esterase D	ESD				1.1894e-59	54621000	0.137125	-0.221163	P10768	-0.06917	0.800379	0.185862	0.39411	0.137842	0.493385	0.734028	0.631817	0	0.0109253	0.835798	0.700968	0.825367	0.763292	0.472324	0.41292	0.445257	0.831867
Heterogeneous nuclear ribonucleoproteins C1/C2	HNRNPC				0.0037211	34597000	0.137415	0.362964	P07910-1	0.393385	0.752644	-0.780441	0.462851	-0.583067	-0.10792	0.0668144	0.0929012	0.385607	-0.0176354	0.294863	-0.783806	0.34828	-1.07912	-0.440331	-0.447825	0.0232124	-0.481543
40S ribosomal protein S25	RPS25				1.4294e-16	71298000	0.137847	0.501128	P62851	1.26943	0.546017	1.09423	0.470837	-0.158308	1.69883	1.10518	1.98117	0.742033	0.324915	-0.386623	-0.665647	1.52188	1.02611	1.13346	0.647045	0.283709	0.354416
D-dopachrome decarboxylase	DDT				4.454e-08	33754000	0.137952	-0.272926	P30046	-0.630457	-0.442762	-0.799456	0.0144272	0.412859	-0.689199	-0.593405	-0.46302	-0.267616	-0.182222	-0.0800781	-0.0520782	-0.631494	-0.157993	-0.532377	-0.181044	0.475824	0.339168
Tubulin beta-2 chain	TUBB2C				0	2014400000	0.1394	0.19544	P68371	5.88447	6.05185	5.90627	6.15367	5.67723	5.59847	5.94723	5.267	6.14967	5.55927	5.61511	6.0016	5.63418	5.76158	5.63946	5.21087	5.96882	5.48598
CAP-Gly domain-containing linker protein 2	CLIP2				0.00073608	89151000	0.140551	-0.444628	Q9UDT6-1	0.27385	0.955248	1.09276	-0.0797539	0.259159	0.985249	0.864317	1.87667	0.637762	-0.276236	1.28017	0.875839	1.32746	1.22196	1.94837	1.72121	1.54046	1.22768
cDNA FLJ51495, highly similar to ADP-ribosylation factor 5	ARF1				4.287e-55	12942000	0.141077	1.05996	B4DLJ3	-0.962154	-0.332529	-1.01082	-0.886002	-0.658766	-3.08437	-0.815403	-3.7307	-0.653481	-1.33916	-2.12389	-1.77761	-4.25656	-4.79567	-1.34607	-4.52029	-0.246361	-1.26829
Cytosolic malate dehydrogenase	MDH1				8.323e-102	52294000	0.141236	0.265861	P40925	0.437351	0.451511	0.295349	0.441175	0.872148	0.323543	0.179796	1.0295	0.466391	0.590794	0.201406	0.17585	1.19893	0.0192642	-0.0320244	0.0536823	-0.319717	0.215832
Hemopoietic lineage switch protein 5	HLS5				0.0013612	13302000	0.143152	0.723138	Q9UPQ4-1	-1.75177	-1.66332	-1.02867	-0.0807838	-2.12455	-1.2071	-0.364002	-2.98276	-0.367439	-0.339455	-1.18854	-1.73803	-1.90259	-3.23092	-2.17699	-3.40083	-1.12532	-2.97595
Plastin-3	PLS3				6.9702e-201	331610000	0.14376	0.337303	P13797	2.28691	3.0649	3.5925	2.44227	3.15434	3.20166	3.21405	3.76089	3.64376	3.40315	3.13579	2.41135	3.03051	2.41045	2.12975	2.99666	3.06732	2.74057
Cell migration-inducing gene 10 protein	MIG10				0	1608200000	0.14464	-0.222242	P00558	4.78458	5.43173	5.37659	5.6683	5.21748	5.0325	5.14906	5.32513	5.7447	5.83015	5.76279	5.33415	5.5646	5.05563	5.21714	5.38045	6.03858	5.54674
22 kDa neuronal tissue-enriched acidic protein	BASP1				3.0154e-94	50301000	0.145444	-1.26741	P80723-1	-2.22549	-4.42184	-1.74705	-1.82256	-2.59689	0.362333	-1.98523	1.63629	-2.32038	-2.83948	0.803083	-1.91479	1.14678	-0.360554	2.45674	0.420925	-2.2863	-1.1405
High-mobility group box 1	HMGB1				8.9659e-08	59904000	0.14597	-0.709123	Q5T7C6	0.697586	-0.129925	1.80394	-0.683815	-2.31067	0.812439	0.941122	0.0471992	-0.37027	0.373531	0.328928	0.667574	1.21597	1.14948	0.904453	1.92832	-0.649725	1.27119
					1.3634e-18	11790000	0.146014	0.914141	Q3MHN5	-2.62402	-3.60719	-2.28526	-1.58529	-0.49025	-2.80269	-0.381794	-1.06691	-0.647718	-3.443	-4.3311	-2.41604	-2.63752	-2.09034	-4.89545	-1.78342	-1.46875	-0.652769
CCN family member 1	CCN1				6.8584e-21	28143000	0.146132	-0.835079	O00622	-1.71171	-0.0224323	0.768951	-3.17581	-1.96012	0.0362625	-1.31087	-0.454865	-3.72255	-0.767941	0.12759	-1.42203	-0.0674248	0.00894165	0.326563	-0.179628	-1.13931	-0.9242
Reticulocalbin-1	RCN				3.7787e-38	11639000	0.146753	-1.02515	Q15293	-4.71297	-4.32561	-2.81518	-1.59778	-0.255217	-3.81825	-2.4898	-3.09281	-2.54916	-0.643316	-0.445217	-1.04735	-3.27452	-4.34009	-3.28934	-0.73283	-0.553209	-2.10455
cDNA FLJ52765, highly similar to Calponin-2	CNN2				1.76e-188	190100000	0.148936	-0.295687	B4DUT8	1.14933	1.42592	2.22974	2.59862	1.87308	2.30028	1.75514	2.64935	2.47931	2.26977	2.05966	2.2467	2.39116	2.03004	2.42531	2.32259	2.82726	2.54947
40S ribosomal protein S3a	FTE1				1.7338e-100	230510000	0.149521	0.227353	P61247	2.74858	2.96153	2.96497	2.63577	2.46789	2.76927	3.096	2.10463	2.79608	1.93403	2.44284	2.65102	2.7785	2.99846	2.1332	2.2651	2.65658	2.63882
60S ribosomal protein L7a	RPL7A				2.9747e-60	176510000	0.149905	0.195414	P62424	2.58726	2.08447	2.36435	2.43034	2.18373	2.27394	2.64247	2.18868	2.08813	1.76968	1.78887	2.43168	2.28367	2.66427	1.66974	2.12224	2.21874	2.13575
PAI1 RNA-binding protein 1	CGI-55				4.9834e-164	70488000	0.150582	-0.144968	Q8NC51-1	1.16459	0.988827	0.951628	0.846697	0.872942	0.693293	1.01349	0.550657	0.625765	0.623896	1.00431	0.805004	1.14101	1.26914	1.01543	1.24099	1.02698	0.885834
Fidgetin-like protein 1	FIGNL1				0.0038815	5781900	0.15084	-0.343284	Q6PIW4-1	-2.82593	-1.98138	-3.23183	-3.11896	-2.85511	-3.11575	-3.17859	-3.21456	-2.51812	-2.60364	-2.74765	-2.01681	-2.935	-1.56284	-2.82377	-2.5005	-3.43008	-2.33039
26S protease regulatory subunit 6A	PSMC3				7.0196e-25	79677000	0.151444	0.3645	P17980	0.954367	1.42925	0.638077	0.844589	0.658932	0.887911	0.844027	2.23574	1.89998	0.98465	1.24	-0.116962	0.254793	0.981157	0.774805	0.803482	1.21025	0.980209
Procollagen-proline,2-oxoglutarate-4-dioxygenase subunit alpha-1	P4HA				1.3048e-30	10301000	0.151485	-0.866121	P13674-1	-5.12138	-4.04627	-3.64556	-2.35089	-0.853176	-3.4916	-3.4026	-1.16305	-2.17474	-1.63436	-1.20013	-2.95168	-2.26297	-3.4534	-2.52363	-0.0891819	-1.64654	-2.69229
cDNA FLJ77570, highly similar to Homo sapiens pleckstrin homology domain containing, family C (with FERM domain) member 1 (PLEKHC1), mRNA	FERMT2				2.9108e-60	49041000	0.152223	0.373907	A8K6S3	-0.119925	-0.897367	0.575607	0.167084	0.40262	0.376865	-0.0867329	1.40631	1.12785	0.434715	0.0735016	-0.387354	-0.196226	-0.290464	0.153605	-0.428827	0.115458	0.112747
UPF0568 protein C14orf166	C14orf166				0.0033195	16317000	0.153619	0.471778	Q9Y224	-1.36802	-1.86279	-0.999903	-0.434166	-0.500027	-0.639036	-0.589321	-2.16481	-0.869533	-0.862448	-0.859121	-0.810169	-2.17634	-2.55494	-1.91102	-2.14194	-1.62168	-0.73597
eIF-4D	EIF5A				4.4978e-185	274190000	0.154503	0.430829	P63241-2	3.26719	3.07774	3.16837	2.90565	3.99276	2.36895	3.28516	1.86321	2.93854	2.94568	3.07822	3.46486	1.33242	2.27358	2.0468	2.53288	2.63122	2.68444
					3.3793e-38	15961000	0.15667	-0.437926	Q3SZV7	-1.2002	-2.66148	-2.39489	-1.10135	-0.381895	-1.96427	-0.847956	-1.92179	-1.22661	-1.29168	-1.34021	-0.763815	-1.74493	-1.47555	-1.30951	-0.774015	-0.254929	-0.804459
CCT-epsilon	CCT5				1.5917e-69	94029000	0.158491	0.221194	P48643	1.60696	1.42321	1.07615	1.65755	1.66969	1.05004	1.81117	1.01984	1.54661	0.832647	1.37028	1.67539	0.796789	1.51534	1.28959	0.773832	1.37197	1.24465
Protein phosphatase 1C catalytic subunit	PPP1CC				0	3590800	0.159033	-0.909815	P36873-2	-5.48502	-4.93713	-3.73366	-3.97757	-6.00849	-3.53295	-3.69695	-4.26797	-5.80521	-5.36085	-5.91601	-3.57024	-4.11512	-0.432449	-2.65784	-3.56824	-4.05304	-3.58283
Phosphatidylinositol-4,5-bisphosphate 3-kinase 110 kDa catalytic subunit alpha	PIK3CA				0.0073327	6915800	0.161354	0.876095	P42336	-2.47215	-1.77747	-2.00483	-2.31313	-2.5655	-1.46082	-1.15113	-3.60975	-2.20843	0.00021553	-3.6205	-2.23047	-3.18639	-5.60799	-3.11125	-4.2434	-1.48753	-3.96077
ABP-280-like protein	ABPL				0	1563400000	0.1614	-0.275214	Q14315-1	5.46558	5.69078	4.74166	5.53798	5.12061	5.44319	5.2925	4.44214	5.35001	5.01872	5.6194	5.61803	6.02166	5.78163	5.36027	5.615	5.75132	4.77535
Foocen	KIAA0886				8.4308e-67	179480000	0.162638	0.349442	Q9NQC3-2	1.96269	1.81385	1.87615	2.83863	2.78849	1.78839	2.53827	2.94735	2.54383	1.71246	2.66756	2.03945	1.63372	1.01356	1.68135	2.29604	2.57012	2.33841
Septin-11	2011-09-01				1.7191e-243	90477000	0.166175	0.315897	Q9NVA2-1	1.22138	0.760778	0.708765	1.52377	1.02452	0.936533	0.965586	2.61823	0.675478	0.632729	0.947948	0.779291	1.04446	0.474899	1.1957	0.797585	0.65342	1.06594
Guanine nucleotide-binding protein G(I)/G(S)/G(O) subunit gamma-12	GNG12				2.7329e-05	8807500	0.166447	-0.914172	Q9UBI6	-2.56756	-2.53426	-3.02452	-1.70004	-1.8165	-3.28636	-3.26202	-5.2382	-2.20893	0.411135	-0.158945	-2.08121	-2.04336	-3.77498	-4.58923	-1.76198	-2.09124	-1.32103
Methionine adenosyltransferase 2	AMS2				3.1146e-13	10218000	0.166702	-0.485246	P31153	-1.98396	-1.7261	-2.49527	-2.64949	-2.64712	-1.59871	-2.61651	-1.75828	-3.6861	-3.20646	-2.09933	-2.25369	-1.26101	-0.935076	-1.12151	-1.26885	-2.22797	-2.42044
EH domain-containing protein 2	EHD2				2.1408e-80	263880000	0.167272	0.269352	Q9NZN4	2.70985	2.90773	2.76528	3.50902	2.67788	2.28439	3.40198	2.59628	3.58738	3.24553	2.51	2.76267	2.74385	2.60174	2.07927	2.44791	2.92156	2.7031
Importin subunit beta-1	KPNB1				3.1139e-155	108580000	0.167372	-0.174275	Q14974	1.36594	1.33668	1.47353	1.67721	1.50462	1.42355	1.53829	1.10718	1.66089	1.63113	1.59916	1.56565	1.7363	1.70779	1.80829	1.261	2.22384	1.12321
EPS-15-interacting protein 2	EPN2				0.0026051	60243000	0.169724	1.35498	O95208-1	-0.193571	0.137989	0.175543	2.34854	2.09291	-0.312082	0.534908	-1.01618	1.30225	2.72627	1.57884	-0.658529	-1.62648	-4.97577	-2.91754	-3.1221	1.81889	0.0519123
cDNA FLJ51906, highly similar to Heat-shock protein beta-6	HSPB6				3.1621e-09	7974800	0.170374	1.91704	B4DNC2	-8.38673	-4.888	-10.0451	-7.60698	-5.2706	-4.5898	2.34898	-9.49832	-6.16245	-8.82196	-7.37323	-6.68356	-8.91175	-11.2412	-7.15946	-7.37413	-6.45765	-7.32942
TAR DNA-binding protein 43	TARDBP				0.0029263	4062400	0.170446	0.398176	Q13148	-2.47722	-2.61977	-2.55383	-2.83904	-2.98478	-2.96006	-2.93283	-4.70389	-2.48252	-3.04076	-3.77745	-3.35601	-3.33865	-3.17073	-3.26104	-4.08041	-3.65537	-2.45709
Calcium pump 3	ATP2A3				4.3436e-05	58018000	0.171009	0.593235	Q93084-6	0.570793	0.74399	1.15159	1.05458	0.555281	0.395958	0.465015	0.258574	1.73418	1.76911	0.948221	-0.412451	0.165363	-2.0437	-0.339085	-0.53159	1.07325	0.961712
NEDD8 carrier protein	UBC12				2.5101e-10	33036000	0.171611	-0.36221	P61081	-0.906746	-0.805836	-0.629189	-0.758333	-1.18819	-0.357403	-0.804722	0.171068	-0.881929	-1.23794	-0.616081	-1.12406	0.885233	-0.257931	0.144817	-0.0554676	-0.128227	-0.51173
Macropain subunit C3	HC3				1.9335e-08	31304000	0.172008	-0.437826	P25787	0.4079	-1.25909	-0.184057	-0.455332	-1.33956	-1.03995	-0.805721	-0.11861	-0.243154	-1.6891	0.467075	-0.467178	-0.364553	-0.157368	0.454937	-0.0184402	0.677481	0
Procollagen-proline,2-oxoglutarate-4-dioxygenase subunit alpha-2	P4HA2				9.321e-55	29180000	0.174073	-1.21017	O15460-1	-4.01234	-4.44726	-2.08949	-1.12461	0.729355	-1.97189	-2.20593	-2.6132	0.44458	0.535782	1.27898	0.592251	-3.51391	-3.41189	-1.57214	0.103758	1.06395	-1.47606
Nucleolar phosphoprotein B23	NPM				9.6839e-37	217930000	0.174185	0.32879	P06748-1	3.02177	2.92979	2.56013	2.4898	1.99038	3.12514	2.85061	2.79007	2.23864	2.00518	2.7812	2.15226	3.20417	2.67492	2.21494	2.5369	1.13366	2.33399
ATPase class VI type 11B	ATP11B				0.0046459	67200000	0.175064	0.390002	Q9Y2G3	0.508488	1.77189	0.683008	1.73596	1.08129	0.686811	1.38839	-0.0287495	1.07267	1.07873	0.940601	0.92116	-0.61528	0.710495	0.25605	0.868639	1.12078	0.108564
Heterogeneous nuclear ribonucleoprotein L	HNRNPL				3.8627e-24	19163000	0.175465	-0.450898	P14866	-0.540731	-0.679213	-1.26347	-2.9729	-1.5735	-0.539402	-1.09941	-1.13123	-1.48139	-0.890737	-2.15049	-0.324327	-0.201042	-0.344807	-1.1094	-0.597797	-0.914738	-0.689823
Clathrin heavy chain 1	CLH17				0	724130000	0.175473	0.17304	Q00610-1	4.08595	4.48422	4.24713	4.38466	4.61808	4.16072	4.39046	4.20266	4.6753	4.45275	4.44592	4.40506	3.821	3.96791	3.87626	3.93116	4.64185	4.14991
Ubiquitin carrier protein D3	UBCH5C				0.00026817	17439000	0.175879	-0.530486	P61077-3	-2.37618	-0.877764	-0.99918	-3.69194	-2.18244	-0.56333	-2.17713	-0.480871	-1.82524	-1.43211	-0.862497	-1.83096	-0.469402	-0.853556	-1.10186	-1.1587	-1.37386	-1.31676
Thrombospondin-1	THBS1				1.5506e-119	152610000	0.176102	-0.443417	P07996	1.0628	0.906641	1.83793	2.31963	1.48023	1.78114	1.09223	1.70427	2.49825	3.25885	2.89231	1.60646	1.5264	0.811098	1.90599	1.88459	2.11819	2.66999
Adenylate kinase 1 variant	AK1				4.8315e-08	10824000	0.176138	-0.622923	Q53EY8	-2.30243	-2.23606	-3.41353	-1.25204	-0.897358	-4.21614	-1.94959	-1.36297	-2.38569	-1.66953	-2.05835	-0.724535	-3.18929	-2.23087	-1.50103	-1.18516	-1.00346	-0.84728
Cytotactin	HXB				9.2172e-19	14638000	0.176373	-0.943753	P24821-1	-1.47201	-5.42645	-1.10155	-0.484362	-2.32551	-2.32413	-1.95874	-4.4862	-1.94396	-2.60325	-2.01612	-0.273069	-1.87093	-0.0204334	-0.330109	-0.291725	-3.22837	-2.39514
Acidic leucine-rich nuclear phosphoprotein 32 family member A	ANP32A				5.0013e-78	4731600	0.176749	-0.905369	P39687	-4.32314	-4.04672	-3.79804	-5.45032	-5.7008	-4.51812	-3.24588	-0.709103	-5.54731	-5.14386	-4.18025	-3.90641	-2.57123	-1.60317	-3.19192	-2.05989	-3.99832	-2.53608
KRAB-associated protein 1	KAP1				1.6575e-05	14545000	0.176959	0.506503	Q13263-1	-0.348398	-1.70019	-2.19757	-1.40632	-1.87414	-0.245693	-1.41816	-2.01723	-1.82828	-2.18777	-2.57375	-2.64404	-0.922585	-0.423071	-2.03854	-2.28067	-2.85323	-1.67086
Granzyme A-activated DNase	NDPKA				5.3226e-39	32633000	0.177288	-0.241344	P15531-2	-0.376804	0.224808	-0.452795	-0.682129	-0.826012	-0.212404	-0.195579	-0.290171	-0.674169	-0.506975	0.485519	0.00910568	0.183893	-0.0619564	-0.29209	0.0817604	-0.853155	-0.359261
Macropain subunit C9	HC9				1.1974e-13	62649000	0.177963	0.201881	P25789	0.868996	1.41671	0.834253	0.918587	1.0419	0.631502	1.28534	0.403532	0.703627	1.22982	0.530987	0.922909	0.60313	0.939507	0.587141	0.220587	0.644537	0.608891
14-3-3 protein eta	YWHA1				4.496e-144	52971000	0.185073	0.349881	Q04917	0.903606	-0.43648	0.114698	0.414955	0.0795727	0.706388	0.27309	1.48055	0.147133	0.570156	0.436058	-0.8466	0.81957	-0.0460129	0.108526	-0.403175	0.125578	-0.229513
26S protease subunit S5 basic	KIAA0072				8.961e-05	13664000	0.185082	0.35354	Q16401	-0.833733	-0.783319	-0.80143	-1.71428	-1.80976	-1.2683	-1.00224	-1.84541	-1.04573	-1.13357	-2.50748	-1.63097	-1.54841	-2.30139	-0.750492	-2.2032	-1.15513	-1.05542
Histone H2A type 1	H2AFC				2.2763e-85	2341700000	0.185455	-0.383566	P0C0S8	6.29985	5.36023	5.89699	5.26307	4.85244	6.24937	5.68177	5.97918	5.37633	6.01777	5.55476	5.31982	6.82458	6.65057	6.62293	6.29175	4.84364	6.28552
Pre-mRNA-splicing factor SF3b 155 kDa subunit	SAP155				0.0032086	1873300	0.186958	-0.476038	O75533	-4.0089	-4.23878	-4.37619	-3.93148	-3.67904	-5.11355	-5.182	-6.4883	-3.71615	-4.42102	-4.13561	-3.20172	-4.66703	-4.1934	-3.78343	-4.51709	-4.03128	-3.49946
D-fructose-6-phosphate amidotransferase 1	GFAT				5.0105e-15	35909000	0.187007	0.526789	Q06210-1	1.16781	0.575962	-0.326155	0.441414	0.154148	-0.328852	-0.0250854	-1.44493	0.705818	0.537931	0.37286	0.292494	-1.90145	-0.512571	-1.34516	-0.881462	0.28919	-0.672806
Osteoclast-stimulating factor 1	OSTF1				0.0019923	2380900	0.187074	-0.542237	Q92882	-4.33491	-5.75018	-4.27336	-3.86934	-4.36134	-4.78527	-4.00691	-4.455	-4.32199	-5.08991	-2.90359	-3.24338	-5.30059	-5.18082	-3.53654	-3.26251	-2.59859	-4.16225
Filamin-binding LIM protein 1	FBLIM1				6.261e-24	28701000	0.188299	0.597777	Q8WUP2-1	-0.789551	-1.06557	-0.120016	-0.777849	-1.38298	-1.55437	0.590878	1.6375	-0.759703	-0.744331	-1.06974	-2.62005	-0.750719	-1.61978	-1.2972	-0.203245	0.131693	-1.42828
Tropomyosin 3	RP11-205M9.1-009				5.674e-239	151840000	0.191731	-0.284165	Q5VU66	2.11198	1.69274	1.9895	1.45494	0.867382	1.7529	2.42012	2.50628	1.52449	1.34639	2.23235	2.10941	2.26811	2.60262	2.25972	2.21498	1.73869	2.10554
Matrix-remodeling-associated protein 1	ATP2B2				2.6852e-05	6467300	0.192195	-0.568124	P23634-1	-3.22671	-2.94629	-3.10378	-1.93124	-2.83366	-3.62031	-3.5842	-4.40245	-1.84433	-1.20161	-1.98086	-1.96838	-3.67133	-4.31265	-2.54383	-2.12422	-1.99527	-2.5817
Natural killer cell-enhancing factor B	NKEFB				6.5288e-54	139780000	0.192771	-0.249053	P32119	1.63952	1.78359	1.57484	2.68724	1.90028	1.26867	2.05043	1.31171	2.06266	1.83428	2.38592	2.47301	1.62269	1.79855	1.82702	1.98584	2.55228	2.04082
Epithelial protein lost in neoplasm beta variant	EPLIN				1.6777e-107	123600000	0.193769	-0.192747	Q53GG0	1.72917	1.23309	1.78964	1.21533	1.50542	1.93417	2.09238	1.04422	1.41114	1.6423	1.83715	1.79075	1.67082	1.53269	1.47496	2.05766	1.54834	2.13463
NAP-1-related protein	NAP1L1				1.1713e-80	94256000	0.194171	-0.153483	P55209	1.45713	1.4844	1.42666	1.04302	1.253	1.03156	0.987513	1.41641	1.5372	1.21239	1.35746	1.75491	1.18316	1.792	1.63189	1.42491	1.58886	1.07265
Fer-1-like protein 3	FER1L3				3.143e-51	63110000	0.196554	-0.208563	Q9NZM1-1	0.657389	0.625906	0.795732	1.16723	0.053833	0.221544	0.657818	0.93116	0.781456	1.03857	0.703779	0.711952	0.165979	1.07449	0.986603	0.930763	0.881468	1.27553
5F7	BSG				7.7746e-09	20251000	0.198296	-0.390256	P35613-1	-0.114246	-1.23035	-1.84558	-0.591862	-1.51694	-1.31692	-1.02627	-1.79751	-0.487944	0.122202	-0.54195	-0.741806	-0.207489	-1.69564	-1.54881	-0.330421	-1.18449	-0.286913
Cavin-2	SDPR				9.0158e-07	2166700	0.198447	0.890438	O95810	-5.97937	-1.2777	-5.41486	-4.93168	-3.75781	-4.70404	-5.93936	-2.31639	-6.56232	-5.37046	-5.52286	-5.19901	-4.76016	-6.66793	-4.45937	-4.31456	-6.89273	-5.71038
CCAAT-binding transcription factor I subunit A	NSEP1				8.2147e-219	93505000	0.200817	-0.417616	P67809	0.958197	0.772327	0.867085	-0.016325	0.151163	1.68954	0.640535	2.38924	-0.00214577	0.343424	1.33641	1.04131	1.94882	1.16271	1.88577	1.45732	1.14341	0.888992
Splicing factor 9G8	SFRS7				0.00029348	17447000	0.201637	-0.6317	Q16629-1	-1.05783	-1.04407	-1.24884	-3.06725	-2.124	-1.37245	-1.18381	-2.13082	-2.03492	-2.5654	-3.41885	0.157747	-0.901602	-0.00370407	-0.0523586	-0.727074	-1.68718	-0.380283
Acrogranin	GRN				1.3275e-06	11854000	0.202223	-0.94321	P28799-1	-5.38128	-4.13346	-4.10451	-3.42253	-3.48696	-3.2303	-3.81704	0.408575	-2.82905	-4.65416	-2.75692	-2.93342	-1.96686	-4.0867	0.0541115	-1.67471	-1.3404	-2.14863
Inorganic pyrophosphatase	IOPPP				3.7327e-10	30704000	0.202689	0.409881	Q15181	-0.676454	0.17548	-0.257833	0.280298	0.585308	-1.07357	-0.244881	-1.38783	0.292948	-1.36973	-0.129631	0.0683441	-1.25915	-0.328669	-0.893927	-1.28899	0.263779	-1.0575
Membrane-organizing extension spike protein	MSN				5.9228e-238	1062800000	0.203317	0.151067	P26038	4.83944	5.30223	4.9982	4.93822	5.05865	4.69687	5.08005	4.65411	4.67185	5.27107	5.01218	4.77578	4.47756	4.64184	4.47467	4.71088	4.60684	4.90919
DNA-dependent protein kinase catalytic subunit	HYRC				4.8801e-14	45006000	0.204568	0.326146	P78527-1	0.627607	0.531868	0.328667	-0.0596523	-0.258686	0.72879	0.0799313	0.118486	0.185568	-0.257605	-0.143837	-0.712101	1.46531	-0.497681	0.293987	-0.337753	-0.596653	0.133598
Diadenosine tetraphosphate synthetase	GARS				4.2307e-116	289680000	0.204642	0.382649	P41250	2.99798	4.32601	2.55043	3.20252	2.8021	1.6504	2.95685	2.9133	3.75491	2.93476	2.91677	2.88477	2.25168	2.1111	2.2639	2.22603	3.42797	2.69369
450 kDa epidermal antigen	EPIPL				2.5187e-30	19476000	0.205791	-0.703385	P58107	-3.45488	-2.60726	-1.45501	-2.63739	-0.846561	-0.606102	-2.10598	-1.5783	-1.76463	-2.94923	-2.59345	0.0173645	-0.930113	-0.191011	0.328606	-0.910547	-0.468651	-3.02862
Fibulin-1	FBLN1				9.8796e-64	8391000	0.206351	-1.03617	P23142-3	-2.64889	-6.58151	-2.24932	-1.66441	-3.23267	-2.04088	-6.2436	-4.66122	-0.396317	-2.48626	-2.26117	-1.86645	-2.56122	-3.14899	-1.11339	-1.15304	-4.41794	-1.38484
28 kDa heat shock protein	HSP27				6.9666e-261	847560000	0.207278	0.265458	P04792	3.89919	4.45387	4.73737	4.34628	4.03354	4.0775	4.44947	4.92284	5.36191	4.18652	4.152	4.14911	4.15268	4.85419	3.69428	4.03244	4.7963	3.87534
L56	HTRA				2.2232e-06	10410000	0.210054	-1.10949	Q92743	-3.95587	-1.81394	-3.49615	-1.83811	-2.90681	-3.15068	-6.74252	-3.50093	-1.81619	-2.0562	0.00405121	-1.2045	-3.05408	-3.9359	-5.8722	-2.51829	-1.42284	0.824161
Acyl-CoA thioesterase 7	ACOT7				0.00070865	6099600	0.212817	-0.277446	O00154-1	-3.47233	-2.24325	-2.21024	-2.33798	-3.20717	-2.98045	-2.49077	-3.30783	-2.73887	-3.10509	-2.20323	-2.09217	-2.8165	-1.89993	-2.53652	-2.96113	-2.19852	-2.67879
Protein flightless-1 homolog	FLII				2.8802e-18	53638000	0.213196	0.3779	Q13045	0.390192	0.595636	0.807838	0.778437	0.745401	0.79645	0.498142	-0.143726	0.831795	0.590507	0.807354	0.528854	-0.718706	0.904543	0.39164	-1.13918	-0.603113	1.13716
Ribosomal protein L10	RPL10				5.9755e-31	101380000	0.214512	0.28674	Q5HY50	1.97444	1.79224	1.59006	1.85381	1.0614	1.30356	1.99869	0.413801	1.86069	1.5694	1.315	1.59528	1.09449	1.71586	0.399439	1.06055	1.03855	1.47947
Hemidesmosomal protein 1	PLEC1				0	2554300000	0.217268	0.173611	Q15149-1	6.03672	5.53743	5.86124	6.3167	6.22501	6.09529	6.18274	6.35483	6.36394	6.29403	5.50012	6.14532	6.25343	5.43129	5.88058	5.98032	5.89092	6.03538
Metavinculin	VCL				0	859430000	0.217599	0.187696	P18206-1	4.33822	4.61646	4.67511	4.34979	3.89565	4.57787	4.43805	5.29393	4.38036	4.18611	4.40257	4.01536	4.71941	4.51834	4.25876	4.50907	4.10266	4.16391
GABA-B receptor-binding protein	GABABRBP				0.0065296	6100400	0.218192	-0.940692	Q96N16-2	-3.75785	-2.5902	-5.19644	-3.62565	-5.39662	-3.23656	-5.84072	-3.23204	-3.83416	-2.4859	-2.4873	-3.36492	-2.88105	-2.21418	-4.58291	0.62714	-5.66561	-5.18927
60S ribosomal protein L36a-like	RPL36AL				0.0088513	13962000	0.21904	0.372791	Q969Q0	-1.2063	-0.98925	-1.54465	-1.07496	-1.40972	-2.11364	-1.06915	-1.36039	-0.874331	-1.29376	-2.03246	-2.57397	-1.13864	-0.973585	-1.95047	-0.814163	-3.09267	-1.12779
Phosphoribosyl pyrophosphate synthase I	PRPS1				1.4286e-50	173830000	0.219074	-0.421812	P60891	1.97638	2.27157	1.79604	2.88409	2.95602	1.9365	2.12715	-0.120279	1.79659	2.39738	2.85729	2.92685	2.1866	2.06823	1.64659	2.04758	2.53196	2.75789
Cellular apoptosis susceptibility protein	CAS				5.2521e-91	670470000	0.220292	-0.56498	P55060-1	4.08632	3.93162	3.91339	2.82313	1.65785	4.51626	2.85271	4.68062	3.97992	4.59582	3.27995	4.05807	5.36964	3.39355	4.29377	4.67013	2.67043	5.19527
Protein phosphatase methylesterase 1	PME1				6.1529e-11	17155000	0.220543	0.960505	Q9Y570-1	-4.01459	-1.93405	0.665478	-1.46182	-1.8165	0.566385	-2.54801	-3.74553	0.411907	-1.49242	-2.81755	-2.58257	-3.77516	-4.21158	-4.0484	-2.1519	-1.42299	-0.018713
Histone H4	H4/A				4.8807e-165	2555500000	0.221927	-0.288149	P62805	6.55533	5.72662	6.13242	5.62016	5.65264	6.25905	5.9387	5.79912	5.80389	6.64386	6.093	5.8381	6.42125	6.64822	6.08488	6.59372	4.88909	6.86915
CCT-delta	CCT4				6.2879e-88	148360000	0.222084	0.152472	P50991	2.09918	2.25372	2.08388	1.60865	1.86209	2.25467	1.83576	2.25427	1.73141	1.56479	1.4152	1.79299	2.08913	2.19572	1.92287	1.69212	2.12117	1.81739
Aldehyde reductase	AKR1B1				9.1011e-09	30348000	0.222299	0.496795	P15121	0.487579	-0.702106	-0.466326	0.325214	0.868519	-0.487879	-0.179859	-1.69937	-0.153355	0.873012	-0.596432	-0.327331	-0.747927	-2.41087	-1.2162	-0.842806	-1.16334	-0.0468368
Rho GDP-dissociation inhibitor 1	ARHGDIA				3.9096e-57	196190000	0.222451	-0.289874	P52565	1.94819	2.24203	2.15319	1.69937	1.44532	2.20481	1.70953	3.13973	1.52288	1.70624	2.04818	1.67328	2.70711	2.31901	2.98206	2.51191	2.61444	2.11167
Solute carrier family 26, member 9	RP4-681L3.1-003				0.0038564	9085600	0.222681	-0.942357	B1AVM8	-4.0165	-2.02084	-3.0089	-4.53589	-3.97623	-1.51831	-3.08932	-1.24478	-6.08058	-5.23329	-4.27916	-3.27034	-2.43865	-0.838623	-1.24843	-0.861475	-1.44717	-1.39301
RSU1 protein	RSU1				7.7866e-15	33269000	0.223221	0.173449	Q32Q10	-0.32867	0.0101852	0.379051	0.0894718	-0.462753	-0.566494	-0.264538	0.0220165	0.104769	0.108404	-0.200884	-0.445871	-0.366196	-0.227951	-0.875601	-0.144342	-0.286823	-0.138739
Glycoprotein p43	HNRPG				1.4552e-24	26482000	0.223561	-0.274807	P38159	0.223171	-0.961451	-1.1308	-0.758516	-0.939529	-0.0785103	-0.874632	-0.419222	-1.03769	-0.615009	-0.384674	-0.825727	0.17766	-0.224672	-0.0206642	-0.0948334	-1.2785	-0.237492
Heat shock 84 kDa	HSP90AB1				0	1541600000	0.22394	0.125092	P08238	5.34483	5.69515	5.29724	5.11524	5.36118	5.63726	5.36628	5.3617	5.26034	5.14531	5.24603	5.45198	5.39974	5.69578	5.32766	5.03537	4.98114	5.03041
40S ribosomal protein S18	D6S218E				1.296e-11	70215000	0.224454	0.195576	P62269	0.897886	1.22092	1.27889	1.12627	0.928911	1.06045	1.34895	0.0557098	1.24202	0.859384	0.483742	1.01267	0.703846	1.18127	0.499428	0.795347	0.745521	1.11863
ATL-derived factor	TRDX				4.3761e-121	362450000	0.22548	0.187219	P10599	3.35669	3.67986	3.42702	2.91681	3.07535	3.37306	3.26564	3.65856	3.30744	3.1172	3.45907	2.69391	3.68644	2.66528	3.61057	3.07219	3.16655	2.90424
Putative uncharacterized protein SUMO3	SUMO3				5.7556e-16	83586000	0.22615	-0.924165	A8MU27	-1.48831	2.23572	0.0739231	-2.0208	-0.262661	0.492878	1.32558	1.56075	-1.74825	-1.82018	-1.47291	1.35239	1.55421	1.51118	1.39115	1.15172	3.13886	1.67991
Lamin-B2	LMN2				7.7656e-08	2049100	0.227928	-0.535088	Q03252	-4.88694	-3.78531	-5.81075	-5.13457	-4.24353	-3.83796	-4.33911	-4.12239	-5.44936	-4.28654	-4.74102	-5.79179	-3.18224	-3.50592	-3.11758	-4.0823	-5.35142	-2.73533
Myosin regulatory light chain MRCL3 variant	MRLC2				0	365510000	0.229256	0.196834	Q53HL1	2.97313	3.13186	3.56322	3.22109	3.06262	3.35192	3.06094	3.85985	3.39068	3.28258	3.44159	2.60672	3.31122	2.46484	2.95565	2.94862	3.5785	3.25409
Probable fructose-2,6-bisphosphatase TIGAR	C12orf5				0.00035477	3177000	0.230183	-0.624341	Q9NQ88	-3.92313	-5.59161	-4.78556	-4.48975	-2.52108	-5.08056	-4.25407	-4.29591	-1.82313	-3.79845	-2.32658	-2.41075	-4.40598	-3.17832	-4.781	-3.84761	-2.50842	-3.88862
Annexin A4	ANXA4				8.2105e-111	80664000	0.230614	0.373904	Q6LES2	3.20961	0.528172	0.579325	1.55769	0.780293	0.688139	1.03142	0.768246	1.27484	1.19681	0.975508	0.917116	0.507868	0.354866	0.471586	0.867043	1.21793	0.543877
Valyl-tRNA synthetase	DAAP-21F2.2-001				9.8473e-06	11045000	0.23115	0.460951	B0V043	-2.2366	-1.83794	-1.97239	-0.861317	-1.11161	-1.95194	-1.60739	-2.94223	-0.896517	-1.18129	-1.27242	-1.66492	-2.468	-2.81063	-3.86199	-2.80601	-1.63373	-1.86749
40S ribosomal protein S26	RPS26				3.9769e-41	44598000	0.233319	0.316284	P62854	0.757469	0.883804	0.604366	0.924757	-0.826876	0.588999	0.848383	-0.312304	-0.00788498	-0.296297	-0.468759	-0.458586	0.60459	0.799036	0	-0.00570297	0.331314	0.108564
Carbonyl reductase [NADPH] 3	CBR3				6.3185e-45	12658000	0.234246	-0.414855	O75828	-1.71638	-0.820442	-1.56492	-3.00703	-1.81245	-2.95231	-1.27643	-0.861244	-2.04359	-1.03483	-1.10518	-1.83165	-2.62413	-0.43865	-0.983248	-1.3285	-1.68185	-1.29307
22 kDa actin-binding protein	SM22				3.0974e-300	3169200000	0.234845	0.378824	Q01995	5.69304	6.18992	6.8786	6.36121	6.62581	6.1946	6.24415	6.52221	7.29837	7.13099	6.82843	5.56294	6.32684	5.01592	4.75138	6.40976	6.31804	6.25419
Importin-7	IPO7				2.1211e-06	15446000	0.236044	-0.488324	O95373	-1.86442	-0.880564	-1.19932	-4.52384	-1.69416	-1.05637	-0.913004	-1.37633	-1.14727	-1.05665	-1.55482	-1.1971	-0.556755	-0.615808	-1.51764	-1.20278	-1.38659	-1.17223
cDNA FLJ56442, highly similar to ATP-citrate synthase (EC 2.3.3.8)	ACLY variant protein				3.5925e-74	151810000	0.23769	-0.266822	B4DIM0	1.74643	2.25153	2.00431	1.88546	2.27771	0.998337	2.31675	1.28662	2.08606	1.57449	1.89205	2.77771	2.03287	2.75745	2.3879	2.04328	2.30844	1.48042
Coronin-1B	CORO1B				7.1313e-06	13848000	0.238386	-0.376748	Q9BR76	-1.82723	-0.515352	-1.59371	-3.46217	-2.02232	-1.01745	-2.36144	-1.53641	-1.48472	-1.69918	-1.97323	-1.08116	-0.979153	-0.912281	-1.46883	-1.02427	-1.52792	-1.76405
Neural precursor cell expressed developmentally down-regulated protein 5	DIFF6				7.3648e-148	199050000	0.238636	-0.15217	Q15019-2	2.30224	1.89838	1.86818	2.73784	2.21475	2.07646	2.36659	2.89929	2.366	2.58785	2.34952	2.37446	2.42206	2.50507	2.28138	2.60173	2.32229	2.65489
cDNA FLJ78119, highly similar to Homo sapiens G1 to S phase transition 1 (GSPT1), mRNA	GSPT1				5.1359e-09	10349000	0.238655	-0.483591	A8K2W7	-3.52656	-2.96125	-2.22032	-2.33716	-0.381762	-2.7936	-2.62692	-2.85214	-1.95288	-2.22977	-0.569138	-1.39466	-2.59648	-1.60911	-3.11303	-1.22131	-2.34453	-2.22226
60S ribosomal protein L7	RPL7				2.9099e-77	236680000	0.239675	0.188122	A8MVV7	3.15046	2.98209	2.8837	2.28368	2.26728	2.95529	2.90098	2.53342	2.51925	2.23344	2.08052	2.70118	3.024	3.03748	2.37851	2.48213	2.42016	2.42563
Monocyte protein 4	MOP4				0.00179	17554000	0.240098	-1.21602	A0AVT1-1	-4.2804	-1.35373	-3.02973	-3.04484	-1.90588	-2.15295	-0.195721	-5.90094	-0.894167	-0.844824	-0.583466	0.301971	-7.20782	0.887192	-0.026268	-0.595152	-2.50059	-1.24518
5-aminoimidazole-4-carboxamide ribonucleotide formyltransferase	ATIC				6.9089e-71	195500000	0.241566	0.24055	P31939	2.59555	2.52012	2.86894	2.46599	2.82707	1.87563	2.6078	1.51612	2.93262	2.88329	2.52713	2.36159	1.65617	2.12612	2.06534	1.96071	2.0843	2.38023
					2.2829e-37	28539000	0.244566	-0.375521	Q1RMK2	-0.769421	-1.38356	-0.884478	-0.67984	-0.337198	-1.81468	-0.443491	-0.465344	-0.125921	-1.73525	-0.822103	0.320831	-0.858147	-0.23308	-0.981525	-0.0416851	0.695051	0.131661
70 kDa lamin	LMN1				0	51906000	0.24478	-0.497241	P02545-2	-0.552492	-1.54734	1.15706	-0.416496	0.0729847	0.264816	1.0381	-0.780953	0.108089	-1.0575	0.923241	1.35149	-0.472397	-0.569059	1.11689	0.697308	1.17946	0.649504
Putative uncharacterized protein RAN	hCG_1744585				5.0264e-64	177830000	0.246294	0.148021	B5MDF5	2.48412	2.53759	2.40754	1.79219	2.19267	2.6732	1.9031	2.31507	1.93087	1.87928	2.06098	2.35158	2.16536	2.266	2.36251	2.00727	1.83487	1.9763
Tight junction protein 1	TJP1				0.004256	5026800	0.246808	-0.46611	Q07157-1	-3.2274	-3.81321	-3.93308	-4.14243	-2.38883	-2.89665	-3.94812	-3.69087	-2.07423	-2.13175	-3.18776	-1.79525	-4.09498	-2.23118	-2.4069	-4.40005	-2.58132	-3.09063
Actin-related protein 2/3 complex subunit 5	ARC16				3.9824e-38	48832000	0.248448	0.838324	O15511-2	-0.70229	1.39985	1.02954	-1.48039	-2.03013	1.19858	0.294844	1.43323	-0.627625	-0.961571	-0.0817394	-1.78113	0.903858	0.797554	0.528166	-4.30732	-0.650492	-1.47662
Antioxidant enzyme AOE372	PRDX4				5.4463e-19	18959000	0.252091	-0.649495	Q13162	-3.0039	-2.43057	-2.70847	-0.571232	0.435268	-2.56249	-1.76627	-0.970919	-1.98988	0.281252	0.217483	-0.542919	-3.15028	-2.68825	-1.1591	-0.520773	-1.24795	-0.912479
Alternative-splicing factor 1	ASF				5.2556e-20	37148000	0.25229	-0.372262	Q07955-1	0.374851	-0.570986	-0.0464401	-1.55843	-1.32884	0.267979	-0.247639	0.0287132	-0.860115	-0.819365	-0.240856	-0.008358	0.998684	0.262848	0.456339	0.0499325	-1.12572	-0.164051
H2B type 12	HIST3H2BB				6.9476e-114	28901000	0.2535	-0.409837	Q8N257	-0.0105076	-0.815617	-0.0415916	-2.71009	-1.22158	0.0284767	-1.1822	-0.250694	-0.765221	-0.150248	-0.713398	-0.927849	0.229616	-0.491489	-0.221197	0.184519	-1.36404	0.173595
Proto-oncogene c-Maf	MAF				0.0026441	10068000	0.25363	0.598995	O75444-1	-1.8488	-2.06607	-1.573	-2.43471	-1.14504	-1.61813	-1.53175	-1.74577	-2.46834	-2.12874	-1.71871	-4.83755	-1.97839	-2.90588	-1.43193	-4.65389	-0.570499	-1.59697
Heat shock 70 kDa protein 6	HSP70B'				4.0163e-104	46928000	0.254018	0.738427	P17066	0.203209	0.777836	0.231255	-0.53784	-0.188002	0.71068	0.152313	1.16458	-1.12899	-0.312096	0.636568	-0.68162	1.02499	0.262941	0.781609	-4.61449	-1.61275	-0.745958
86 kDa subunit of Ku antigen	G22P2				2.9583e-10	44352000	0.254029	-0.249247	P13010	0.527573	0.368263	0.338045	-0.0974731	-0.0865307	0.414534	0.41367	-0.83724	-0.225216	0.330996	0.00222397	0.201397	0.297792	1.20314	0.236919	0.600105	-0.430779	0.617052
Putative uncharacterized protein PSME1	PSME1				0.0014255	71834000	0.257832	0.297808	A6NJG9	1.50292	0.481512	0.944628	1.3817	0.952784	1.17399	1.94057	0.558483	1.64487	0.360441	1.34541	0.747273	0.334616	-0.114264	1.02479	1.51636	1.15302	1.53355
40S ribosomal protein S24	RPS24				1.7188e-09	117780000	0.265414	0.524465	P62847-1	1.79558	0.892517	2.36835	2.08527	2.42673	1.32027	1.27746	0.744829	1.68088	1.33035	1.16684	1.45215	2.60071	0.25573	1.83861	0.322123	2.29241	-1.38723
					1.8048e-275	256830000	0.267913	0.548824		2.32113	1.25034	2.82099	3.72964	2.69633	2.20931	2.64656	2.6454	4.39613	3.81511	3.25603	1.79234	2.20468	0.0536919	1.38139	1.74298	2.65963	2.87057
cDNA FLJ56394, highly similar to N-acetylglucosamine kinase (EC 2.7.1.59)	hCG_41008				3.9906e-32	39332000	0.268733	-0.214644	B4DLZ5	-0.223335	-0.0415916	-0.508574	0.472631	0.412859	-0.927845	-0.0408592	-0.0417614	0.379391	0.255812	0.30592	0.240192	-0.0591183	-0.281036	-0.0284901	-0.0913238	0.839119	0.23164
50 kDa dynein-associated polypeptide	DCTN2				1.8598e-29	44210000	0.269101	-0.192563	Q13561	-0.476559	-0.162603	-0.230555	-0.182356	-0.0244694	0.176407	-0.171293	0.908342	0.00867271	0.0445728	0.380926	-0.456909	0.460741	0.0632725	0.549963	0.0254555	0.461027	0.0496044
CALNUC	NUC				0.00044634	9315300	0.270587	0.324902	Q02818	-0.910126	-1.88986	-2.39635	-1.37354	-2.29329	-1.89673	-1.9091	-2.60171	-2.06174	-2.04404	-1.79398	-1.63866	-2.34919	-3.12532	-3.48723	-1.82605	-2.45742	-1.53465
Ester hydrolase C11orf54	C11orf54				3.7645e-05	3781500	0.27121	-0.673817	Q9H0W9-1	-4.62557	-3.79622	-2.65394	-4.78005	-6.33807	-2.01765	-5.79195	-2.36472	-5.91478	-3.7894	-3.67738	-4.78023	-3.84177	-2.11674	-3.53062	-3.86749	-3.38025	-3.23471
Histone H2B	H2BFD				7.6448e-121	376860000	0.273026	0.86907	B4DR52	5.6298	2.16991	5.21629	1.91779	0.442306	4.94122	0.264111	0.820185	1.24071	0.527153	1.9879	2.04089	1.83883	1.19092	2.6179	2.75133	0.812956	1.05281
Adipose most abundant gene transcript 2 protein	APM2				4.9349e-15	19998000	0.274423	0.921421	Q15847	0.133043	-1.25757	-4.43763	-1.8356	-1.05942	-2.35894	0.217819	0.5121	-3.28813	-3.41692	-3.72561	-2.71005	0.46064	-3.42519	0.273128	-1.98209	-2.35603	-4.78497
Diaphorase-1	CYB5R3				2.0724e-14	25280000	0.276169	-0.402388	P00387-1	-1.63104	-1.78226	-1.30729	-0.233982	-1.87019	-1.82004	0.0490169	-0.320942	0.0869293	-0.925976	0.219397	-0.955038	-1.78757	-0.35495	-0.276085	0.28899	-0.811762	-0.605326
Cellular myosin heavy chain, type A	MYH9				0	8044600000	0.276243	0.23139	P35579-1	7.25153	7.29428	8.14039	7.98906	7.51033	7.62309	7.56798	8.08867	8.28101	8.10279	7.78189	6.95929	7.62714	6.66467	7.18044	7.58485	7.97661	7.78614
26S proteasome non-ATPase regulatory subunit 11	PSMD11				5.3502e-22	30654000	0.279391	-0.13851	O00231	-0.240551	-0.010601	-0.166761	0.0123901	-0.435856	-0.433952	-0.27916	-0.907875	-0.250507	-0.08675	-0.391096	-0.118944	-0.331795	0.376959	-0.327549	-0.395323	0.00556183	-0.197346
Cellular retinoic acid-binding protein 2	CRABP2				5.1363e-39	73161000	0.279589	-2.10251	P29373	-3.43799	-6.81654	-5.09261	-4.10191	-3.38325	-0.867041	-4.18912	-8.26291	-6.03377	-6.38122	-6.69083	3.23025	-2.88698	4.26866	2.25108	-0.576714	-10.7752	-5.70157
Desmoyokin	AHNAK				0	3576200000	0.279729	-0.166362	Q09666	6.21119	6.34553	6.32286	5.74969	6.23262	6.5511	6.42572	7.2958	6.22898	6.44025	6.61289	6.2203	6.72793	6.38954	6.76858	6.65189	6.58282	6.46655
60S ribosomal protein L36	RPL36				6.9344e-12	22794000	0.280261	0.319845	Q9Y3U8	-0.151094	-0.179739	-0.68296	-0.846006	-2.00748	-0.241331	-0.330925	-0.437765	-1.32688	-1.42481	-1.67759	-1.30163	0.124399	-0.213192	-1.1856	-0.897016	-1.24062	-1.26672
Isoleucine--tRNA ligase	IARS				5.4818e-93	57980000	0.281657	0.159532	P41252	0.632545	0.302837	0.555319	0.883705	1.09722	0.199152	0.622557	0.57822	1.13389	0.49943	0.778719	0.56032	0.504162	0.682131	-0.1653	0.536642	0.389252	0.784309
Amplaxin	CTTN				4.9641e-25	51933000	0.283169	0.290695	Q14247	0.400145	0.568554	0.376267	0.676434	0.570303	0.221544	0.181551	0.382875	0.398409	0.592577	-1.63659	0.875715	0.289431	0.233019	0.185188	0.200794	0.832172	-0.412481
Copine VII	CPNE7				0.0002588	12009000	0.284824	-0.565357	Q9UBL6-1	-1.09316	-0.556767	-1.71455	-1.48419	-1.63413	-3.98646	-1.91974	-4.41622	-0.71991	-0.163435	-0.846353	-2.49868	-1.76085	-1.4767	-2.20676	-1.2142	-1.12596	-1.14398
14-3-3 protein epsilon	YWHAE				1.6229e-258	363700000	0.286677	-0.179785	P62258	3.00191	2.79451	2.99771	3.80458	3.50833	2.92387	2.64275	3.0293	3.42459	3.54854	3.53874	3.38842	3.19696	2.65081	3.17605	3.11353	3.71458	3.418
100 kDa coactivator	SND1				2.0401e-123	124060000	0.286709	0.1382	Q7KZF4	1.93407	2.04084	1.91007	1.62354	1.73697	1.89214	2.08196	1.49906	1.00553	1.38168	1.63745	1.70325	1.68118	1.67077	1.81355	1.6435	1.66778	1.28123
Putative uncharacterized protein ARPC4	ARPC4				6.2221e-94	222620000	0.286719	0.0966292	C9JWM7	2.40207	3.00942	2.7869	2.49833	2.35303	2.52913	2.70623	2.76071	2.60451	2.41477	2.68881	2.27472	2.78198	2.55999	2.35754	2.56504	2.60872	2.52909
Superoxide dismutase [Cu-Zn]	SOD1				1.2801e-68	120300000	0.287424	-0.218663	P00441	1.28541	1.76372	1.05507	0.971035	1.9082	1.46603	0.88957	2.17374	1.31969	1.11631	1.79156	1.22772	1.70881	1.37484	2.12355	2.07884	2.07593	1.30286
Aging-associated gene 13 protein	AAG13				4.0178e-10	34584000	0.287759	0.373156	Q96FQ6	0.635244	0.363417	-0.400814	-0.526621	1.53878	-0.548149	-0.231958	-1.27502	0.198813	-0.159225	0.618177	-0.328909	-0.578268	-0.958519	-1.52323	-0.437901	0.0710659	-0.307901
Importin beta-2	KPNB2				3.5755e-26	20650000	0.28859	0.410369	Q92973-1	0.101477	0.38558	-0.912531	-2.0962	-1.63037	-0.837393	-1.25779	-0.678665	-0.25975	-0.920002	-1.8531	-1.27827	-2.02989	-0.255386	-1.40025	-2.39627	-0.288523	-0.457272
DEAD box protein 5	DDX5				3.3997e-21	11646000	0.289831	0.60817	P17844	-1.91009	-0.574144	-0.370972	-2.00642	-2.57276	-0.706005	-2.42206	-3.04537	-2.99752	-2.61144	-4.16558	-2.58777	-2.03528	0.407368	-2.92502	-1.65665	-3.19725	-3.30726
Long-chain acyl-CoA synthetase 3	ACS3				5.8196e-05	3626600	0.291809	-0.58802	O95573	-5.27143	-3.73188	-4.90057	-4.29097	-4.14809	-3.44233	-5.34768	-3.63125	-3.66376	-5.44705	-4.26399	-4.28224	-2.17096	-2.23182	-1.91382	-3.51937	-3.3529	-5.95362
Glyceraldehyde-3-phosphate dehydrogenase	CDABP0047				0	5884300000	0.296607	0.174757	P04406	6.88963	7.63039	7.11094	7.34832	7.09605	6.98007	7.24911	7.81314	7.35718	6.64332	7.40839	7.06939	7.27292	6.70981	7.07636	7.1104	7.85054	6.76089
Cell migration-inducing gene 5 protein	MIG5				2.4571e-05	4056500	0.298983	-0.522493	P63000-2	-3.80065	-3.52044	-4.24311	-4.04257	-5.06645	-2.83591	-4.15264	-3.55276	-4.02246	-3.46207	-4.09667	-6.02148	-1.82658	-3.64526	-1.67969	-3.42715	-2.43676	-3.9389
Threonine--tRNA ligase	TARS				1.0816e-63	114000000	0.300364	0.136902	P26639	1.81407	0.981943	1.88721	1.79571	1.96839	1.45393	1.77842	1.16602	1.93021	1.58521	1.70583	1.68191	1.27462	1.55975	1.43539	1.39788	1.41518	1.48801
60S ribosomal protein L19	RPL19				7.2639e-110	35910000	0.301099	0.339866	P84098	0.198746	0.316946	0.0656509	-0.405546	-0.940424	0.474178	-0.405167	0.326118	-0.757567	-1.45321	-0.413973	-0.753731	0.928011	0.0696964	0.170567	-0.244289	-0.924379	-1.56455
Histidine--tRNA ligase	HARS				2.2725e-06	13032000	0.303343	-0.255581	P12081	-1.83465	-1.41877	-1.72324	-1.56286	-1.48081	-1.75062	-1.61861	-2.19399	-1.6849	-1.85971	-1.41068	-1.62124	-1.67435	0.310268	-1.90399	-1.39317	-1.8679	-1.54744
Cytidine monophosphate kinase	CMK				1.502e-34	126130000	0.303796	0.200846	P30085	1.62727	2.3197	1.80591	2.0363	2.23903	1.21552	1.7465	1.46403	1.67495	1.97295	2.03019	1.86296	0.954626	1.29655	1.16446	1.35125	2.21832	1.47029
Alcohol dehydrogenase 5	ADH5				1.0188e-80	72057000	0.303895	-0.166776	P11766	0.336805	0.773922	0.695869	0.61643	1.36217	0.9625	0.748606	0.910549	0.718403	0.222746	1.30703	0.876087	0.911684	0.51593	1.00199	1.26516	1.2248	1.30082
Protein A1S9	A1S9T				0	292840000	0.304083	-0.0920436	P22314	2.83746	3.13652	2.8586	2.99572	2.73561	3.13098	2.68418	2.93608	2.70793	2.89337	2.95101	2.96557	3.10963	3.22299	3.16594	2.95104	3.03921	2.55269
Kerato-epithelin	BIGH3				1.5663e-06	7297800	0.306365	-0.63965	Q15582	-5.39839	-4.37001	-2.75175	-2.07909	-3.05336	-3.16713	-2.3026	-3.91046	-1.3227	-2.87778	-2.33991	-1.07299	-2.03125	-0.730682	-2.23902	-2.34495	-4.92584	-4.03622
Ciliary rootlet coiled-coil protein	CROCC				0.0045751	32127000	0.306558	0.199143	Q5TZA2-1	0.249746	-0.0283279	-0.354118	-0.438295	-0.39329	0.00723267	0.318268	-0.249868	-0.32914	-0.123295	-0.807663	-0.6763	0.0104885	0.23521	-0.752197	0.0830708	-1.07745	0.0980568
60S ribosomal protein L8	RPL8				5.72e-26	140580000	0.307991	0.269574	P62917	2.27023	2.07655	1.93863	1.28976	1.06304	2.31979	2.35392	2.50178	1.46781	0.914276	1.66232	1.21847	2.67958	1.97093	2.13819	1.84399	1.18559	1.24201
6-phosphogluconolactonase	PGLS				2.427e-30	65480000	0.308216	0.143971	O95336	1.08108	0.508108	0.627657	1.17813	1.0432	0.48687	0.631735	0.938362	1.13232	1.38494	0.748337	0.329672	0.529236	0.600573	0.68952	0.471859	0.781294	0.796289
Ras-related protein Rab-39A	RAB39				9.7621e-13	32398000	0.314251	-0.20268	Q14964	-0.186644	0.183403	-0.121851	-0.363035	-0.0851002	-0.900213	-0.697233	-0.614975	-0.00896454	0.88686	0.364649	-0.225706	-0.116959	-0.671619	-0.265242	-0.239708	-0.402096	-0.300671
APP secretase	CPSB				7.8199e-12	97934000	0.31689	0.223094	P07858	1.23825	0.624287	0.939482	2.58657	1.44965	0.865389	0.811169	1.96702	1.34866	1.13934	0.832348	0.863468	1.27491	1.04926	1.32046	1.1696	1.07239	1.10085
Aspartate aminotransferase, cytoplasmic	GOT1				7.1867e-12	6883300	0.317062	-0.715019	P17174	-3.69073	-4.03936	-5.2729	-3.66726	-4.35272	-3.85752	-4.57132	-0.261437	-4.77391	-6.21296	-4.06386	-1.999	-2.63004	-1.17906	-1.80416	-3.18131	-3.20995	-3.77165
Cytokeratin-2e	KRT2				1.4377e-54	7315700	0.319702	-0.802733	P35908	-4.17554	-4.36275	-3.4179	-5.54188	-3.82686	-4.53183	-0.139307	-3.40344	-1.99477	-0.0118771	-3.4609	-4.73873	-3.95794	-3.12787	-0.742811	-3.94548	-0.673143	-3.51092
Tubulin beta-2A chain	TUBB2				0	70951000	0.320162	0.404476	Q13885	0.459528	1.05236	0.75115	1.56886	1.13539	-0.895586	1.51133	0.079937	2.09264	0.802322	0.374073	1.03864	-0.55537	-0.0578651	0.425833	-0.477631	1.90561	0.659712
EF-hand calcium-binding protein RLP49	RCN3				5.5364e-11	25539000	0.320641	-0.552109	Q96D15	-2.25178	-0.12187	-1.6146	-0.367077	0.403404	-3.30562	-1.56384	-0.791809	-0.570452	0.534742	0.544964	-0.168255	-2.87657	-1.88284	-0.361923	-0.393881	0.0248566	-0.635769
General vesicular transport factor p115	USO1				2.3677e-14	18203000	0.32099	0.468668	O60763	-1.44558	-2.16019	-0.785692	0.307486	-0.5396	-1.55426	-1.44669	-2.15217	-0.188768	-1.0363	-2.02392	-1.0568	-2.66712	-1.97704	-2.60469	-2.60608	0.451485	-0.663015
60S ribosomal protein L35	RPL35				2.8634e-07	57707000	0.321996	0.324365	P42766	-0.158321	1.19917	0.363951	0.352167	0.00465774	1.16675	0.626671	1.27026	0.664696	1.46085	-0.25494	-0.2768	1.45459	0.946037	0.119781	-0.0249233	-0.69264	-0.16124
DEAD box polypeptide 17 isoform p82 variant	DDX17				1.8954e-32	45495000	0.322042	-0.340885	Q59F66	0.394102	-0.251339	0.437473	-0.0579605	-1.66727	0.961279	-0.391123	-0.57258	-0.0228176	-0.525289	-0.0224304	0.327217	0.945017	0.199537	0.743746	0.980082	-1.02875	0.278599
Cellular thyroid hormone-binding protein	ERBA2L				2.6607e-148	344230000	0.322266	-0.401441	P07237	2.16188	2.86141	2.38477	3.51962	4.09186	1.97652	2.74524	2.43459	3.33899	4.44423	4.32422	3.60535	1.87519	2.10374	2.24614	3.6445	3.67881	3.20567
Putative uncharacterized protein SSR1	SSR1				6.8601e-38	5663400	0.322436	-0.519275	C9IZQ1	-2.99202	-4.1256	-2.44956	-1.99836	-2.265	-4.41878	-3.34512	-5.20169	-1.85752	-1.40122	-2.0953	-1.81774	-3.2772	-4.41439	-3.68824	-2.20435	-2.8274	-2.25434
Myotrophin	MTPN				2.3304e-169	21007000	0.327491	-0.359827	P58546	-1.72224	-1.05973	-1.14599	-1.83005	-2.0059	-1.11431	-1.94973	0.386356	-2.38588	-2.14211	-1.19527	-1.6616	-0.368339	-1.23448	0.0193596	-0.844601	-0.587122	-1.57488
Far upstream element-binding protein 2	FUBP2				3.5272e-28	16480000	0.327664	-0.224674	Q92945-1	-0.824747	-1.25944	-1.21863	-0.920242	-1.33882	-1.20296	-1.09979	-2.34517	-1.67603	-0.803026	-1.23554	-0.85137	-1.95409	-0.54155	-1.31486	-0.867136	-1.69172	-0.604477
100 kDa DNA-pairing protein	PSF				4.9055e-27	69614000	0.331136	-0.251859	P23246-1	1.31874	0.820261	0.847649	0.567471	0.254559	1.0568	0.899536	0.411694	0.236216	-0.297485	0.192497	1.23642	1.01262	1.67358	1.42712	1.46865	0.658281	1.30797
Adapter-related protein complex 3 subunit beta-1	ADTB3A				1.7449e-10	7833500	0.332182	-0.171685	O00203-1	-2.407	-2.43076	-2.59549	-1.83718	-2.01585	-2.64988	-1.968	-3.0757	-2.28093	-2.10232	-2.72566	-1.65871	-2.44369	-2.03945	-2.46873	-2.30818	-1.79538	-2.17352
14-3-3 protein beta/alpha	YWHAB				1.5074e-202	138930000	0.332433	0.22829	P31946-1	1.55581	1.7425	1.58737	1.95786	1.06324	1.93526	1.64924	2.70398	1.59994	1.0775	2.05595	1.10336	2.4338	1.08399	2.06347	1.5027	1.33435	1.08547
40S ribosomal protein S8	OK/SW-cl.83				5.2369e-101	138610000	0.334066	0.26263	P62241	2.09568	2.11006	1.68053	1.3506	1.01115	2.33343	2.11981	2.7997	1.47065	1.15989	0.727613	1.49863	2.43743	1.99773	2.21308	1.63337	1.87313	1.06708
cDNA FLJ56327, highly similar to 26S proteasome non-ATPase regulatory subunit 8	hCG_42853				0.0016368	11480000	0.33515	0.299674	B4DX18	-1.7309	-1.22352	-1.47354	-1.61428	-0.703926	-2.57376	-1.55684	-2.99794	-0.532919	-2.07674	-1.6825	-1.67142	-2.50833	-1.26295	-2.48723	-2.03345	-1.98277	-1.3993
cDNA FLJ51909, highly similar to Serine-threonine kinase receptor-associatedprotein	MAWD				2.4474e-83	22456000	0.335426	0.255252	B4DNJ6	-1.25153	-0.475819	-0.746704	-0.212132	-1.10327	-0.628525	-0.707226	-0.815346	-0.947676	-2.0649	0.119539	-0.184902	-1.24569	-1.37333	-1.6699	-1.25321	-0.954483	-0.558609
Glucose phosphomutase 1	PGM1				1.2356e-97	115560000	0.336856	-0.189447	P36871-1	1.31752	1.12284	1.32169	2.08894	1.37874	1.54488	1.61015	1.39131	1.85302	2.56342	1.77222	1.61084	1.81418	1.67832	0.771429	1.29103	2.024	1.80866
Endomembrane proton pump 58 kDa subunit	ATP6B1				0.0017076	8777500	0.336883	0.331881	P15313	-1.81252	-1.54691	-1.62245	-1.95765	-2.68436	-1.72702	-2.20415	-2.8882	-1.98733	-2.31951	-2.32698	-2.74605	-3.49661	-1.72925	-1.89271	-3.84713	-0.935577	-2.1237
cDNA FLJ54534, highly similar to Homo sapiens cysteinyl-tRNA synthetase (CARS), transcript variant 3, mRNA	CARS				4.9822e-28	28711000	0.337553	0.332963	B4DPV7	-0.659685	-1.97004	-0.411585	0.269924	0.37178	-0.633421	-0.587097	-0.139141	0.323738	0.445808	0.0255623	-0.505159	-1.07666	-1.49754	-1.0493	-1.73036	-0.59697	-0.447567
Putative uncharacterized protein RPS29	RPS29				0.00036605	8817700	0.337855	-0.425245	A8MZ73	-2.94627	-2.25779	-2.11434	-1.56283	-2.79565	-2.47545	-0.987915	-4.96549	-1.96033	-1.99994	-1.74418	-0.959583	-2.40679	-2.48205	-2.60875	-1.11475	-2.13719	-2.78563
Calpain inhibitor	CAST				5.8604e-14	26254000	0.338254	-0.362174	P20810-5	-1.60548	-1.06897	-0.56472	-0.86776	-0.687902	-0.647816	-3.03298	0.0326386	-0.212734	-0.26224	-0.232342	-2.05137	-0.0832443	-1.14014	-0.298067	-0.38842	-0.442844	-0.497486
40S ribosomal protein S7	RPS7				4.1436e-14	192630000	0.339076	0.167528	P62081	2.51189	2.84953	2.66914	2.3749	2.57821	1.91407	2.70291	1.53534	2.64454	2.38622	2.38875	2.59229	1.9908	1.80809	2.31723	1.97575	2.6111	2.20256
Actin-related protein 2/3 complex subunit 1A	ARPC1A				5.0128e-27	22139000	0.339925	0.238427	Q92747	-0.578306	0.125134	-0.547575	-0.685398	-0.532263	-1.20718	-0.858196	-1.65085	-0.353306	-1.61233	-0.933506	-0.51926	-1.61041	-1.06013	-1.0496	-0.85017	0.0899029	-0.888285
cDNA FLJ51656, highly similar to Actin-like protein 2	ACTR2				2.0185e-46	70206000	0.340273	0.191307	B4DHK9	0.62991	0.679932	0.976599	0.670599	1.43431	0.838991	0.153767	0.777241	1.63803	1.06979	0.719208	1.32794	0.563379	0.186693	0.453064	0.496569	0.970806	0.290159
Ribulose-5-phosphate-3-epimerase	HUSSY-17				3.9587e-22	3105100	0.340842	-0.37498	Q96AT9-1	-4.47995	-4.22277	-4.2203	-4.97041	-3.694	-3.90211	-4.96162	-2.91497	-3.43891	-3.97401	-5.39221	-4.32705	-3.83537	-3.59062	-3.25466	-3.23689	-1.97066	-3.84871
Glycine- and tyrosine-rich RNA-binding protein	HNRPQ				1.6587e-104	150720000	0.340889	-0.120282	O60506-1	2.17016	2.02212	1.9101	1.86357	1.75658	2.1462	1.97362	1.67982	1.81929	2.03435	1.49177	2.13198	2.15979	2.59904	1.99431	2.24398	1.63043	2.13834
DAZ-associated protein 1	DAZAP1				6.8353e-05	5853800	0.34128	0.445998	Q96EP5-1	-1.73306	-2.22471	-1.97073	-2.12386	-2.03085	-3.36965	-2.39977	-4.54611	-2.16039	-1.73242	-2.72419	-2.05539	-4.86866	-3.05153	-3.21805	-4.0606	-2.99894	-1.86333
Clathrin light chain B	CLTB				0.00010223	6162100	0.341547	0.669266	P09497-1	-3.20811	-2.16253	-3.65793	-3.09195	-3.96159	-1.63759	-4.62015	-0.812126	-5.20063	-5.00031	-2.82532	-4.45943	-1.19499	-4.30319	-2.54226	-5.71368	-3.12754	-5.20928
14-3-3 protein zeta/delta	YWHAZ				0	871920000	0.342331	0.118646	P63104	4.14727	4.77568	4.36406	4.53034	4.56611	4.50222	4.48855	4.85033	4.61905	4.56085	4.83944	4.22586	4.62579	3.97277	4.66638	4.17597	4.58402	4.1247
Elongation factor 1-alpha 1	EEF1A				1.4116e-132	3893500000	0.342338	0.0881449	P68104	6.76443	6.95422	6.69037	6.6601	6.36807	6.8654	6.75888	6.99251	6.52027	6.37061	6.74728	6.66921	6.96468	6.76959	6.55351	6.71575	6.47399	6.51635
LIM protein RIL	PDLIM4				3.4389e-22	21680000	0.342804	0.24479	P50479-1	-1.6532	-1.23695	-1.55932	-0.200024	-0.264278	-0.969591	-0.57164	-0.83264	0.128616	-1.49448	-1.37323	-0.348473	-0.673447	-1.11929	-1.0871	-1.64849	-0.732515	-0.885094
14-3-3 protein gamma	YWHAG				2.7975e-260	207760000	0.34369	0.4874	P61981	1.8318	2.29887	3.21158	1.8313	1.00966	3.34691	1.37339	3.21675	1.09325	0.382715	1.90094	0.383265	3.25826	0.879658	2.96035	2.8239	0.444336	1.7935
Microtubule-associated protein 4	MAP4				1.7789e-54	194640000	0.344591	0.314887	P27816-1	2.16218	2.71699	2.38079	1.82429	1.48575	2.22366	2.09973	3.19548	1.94718	0.185503	1.77918	1.96264	3.25543	1.97689	2.61248	1.51548	2.11924	1.79522
L1880	RAB5C				0.00032456	13025000	0.345185	-0.139941	P51148	-1.62838	-1.29256	-1.63719	-1.85348	-1.8232	-1.47601	-2.36247	-1.55608	-1.36085	-1.00032	-1.8808	-1.7441	-1.29527	-1.81063	-1.36722	-1.5371	-1.70901	-1.38629
ADP-ribosylation factor 4	ARF2				6.6163e-80	215910000	0.345752	0.143881	P18085	2.5824	2.86062	2.88823	2.75436	2.19926	2.30978	2.70373	2.49117	2.70735	2.12674	2.51525	2.36605	2.6222	2.50913	2.59978	1.80813	3.1883	2.46638
C21KG	KREV1				6.5531e-26	19556000	0.347443	-0.236467	P62834	-1.16841	-1.43143	-1.14882	-0.519451	-1.04636	-1.83049	-1.59927	-1.52302	0.214506	-0.289185	-0.33132	-0.947048	-0.770195	-1.37694	-1.09051	-0.773682	-1.24944	-1.09621
Acute morphine dependence-related protein 2	CCT6				9.0445e-85	87541000	0.347692	-0.100471	P40227	0.907744	1.36809	1.20936	1.0828	1.04993	1.15127	1.31407	0.796604	1.15299	0.967321	1.04092	1.37958	1.12103	1.79597	1.00442	1.18696	1.19591	1.24498
Protein A6	PTK9				8.4091e-16	5054700	0.350422	0.463445	Q12792-2	-3.07447	-2.69492	-3.53449	-2.82632	-3.08231	-1.54099	-3.74196	-2.70799	-4.40234	-5.35466	-4.57482	-4.90074	-2.39435	-3.27137	-2.43484	-2.29757	-2.5336	-4.01483
Placental ribonuclease inhibitor	PRI				0	229270000	0.353388	0.193461	P13489	2.99352	2.41852	2.18448	2.17851	2.41828	2.24312	2.68354	3.2847	3.12949	1.89095	2.19793	2.18788	3.33187	2.85115	2.54606	2.24703	2.32393	2.2162
Calumenin, isoform CRA_c	CALU				3.872e-98	214750000	0.353416	-0.320349	B3KPG9	1.91867	2.21158	1.85723	2.33221	2.99009	1.64695	1.88041	2.46896	2.77058	3.78781	3.99558	2.22767	1.98321	1.54426	1.64355	2.99988	1.98983	2.78805
Actopaxin	MXRA2				1.6497e-16	24951000	0.353502	0.393279	Q9NVD7-1	-1.32319	-1.47178	-0.893454	-0.108631	-0.0930405	-1.52493	-1.12847	-0.494778	0.851541	0.240875	0.210938	-0.918238	-1.49668	-2.11567	-2.49444	-1.45557	-0.523434	-1.17403
Biliverdin reductase A	BLVR				5.8645e-06	3517300	0.353872	0.612269	P53004	-3.69236	-3.87883	-2.63959	-2.34368	-2.77798	-4.25188	-3.60186	-5.86545	-2.41882	-3.96162	-4.49748	-3.01607	-6.54937	-6.61215	-3.18677	-3.88131	-2.06001	-3.21608
A121	EIF1				1.0255e-45	31996000	0.35435	-0.192193	P41567	-0.97044	-0.567364	-0.512438	-0.344917	-0.109949	-0.197746	-1.47697	-0.17992	-0.0364399	-0.719988	0.403372	-0.822554	-0.299934	-0.144052	-0.242415	-0.624727	-0.171917	-0.0442314
LDH heart subunit	LDHB				5.2498e-225	566710000	0.355417	0.0850752	P07195	3.81137	3.95055	3.94388	4.16078	4.08491	4.01434	3.94198	3.67173	3.84398	3.88831	4.02515	3.90422	3.98821	3.67644	3.33685	4.02445	3.8127	4.00151
D-3-phosphoglycerate dehydrogenase	PGDH3				4.1257e-169	163820000	0.358142	-0.3091	O43175	2.42461	0.266005	2.13367	1.7575	1.45568	1.15975	1.62514	2.83331	2.26659	1.88913	1.4281	2.13617	2.69412	2.40411	2.41529	2.52752	0.804527	2.40519
Importin subunit alpha-2	KPNA2				1.4818e-07	6690000	0.358276	-0.674691	P52292	-3.86112	-1.0379	-1.65262	-5.13522	-4.48613	-2.91724	-5.18367	-4.58446	-4.18677	-3.82434	-4.42294	-1.7562	-3.60318	0.173733	-2.02069	-3.60238	-4.65761	-3.25929
Beta-actin	ACTB				0	22696000000	0.35868	0.128465	A1E282	9.19629	9.45034	9.54462	9.07359	8.9202	9.29145	9.41968	9.57493	9.06202	9.17064	9.60671	8.60896	9.59141	8.74545	9.04805	9.10904	9.19091	9.30577
Ataxin-10	ATXN10				0.0040479	1294400	0.360371	0.537785	Q9UBB4	-4.06024	-5.01248	-4.18816	-6.81874	-4.18088	-4.80646	-3.58375	-3.53259	-5.89976	-5.27448	-4.96121	-3.39679	-7.85655	-4.42977	-5.86449	-6.15024	-5.04241	-3.94717
Dynein, light chain, roadblock-type 1	DYNLRB1				0.0013929	18906000	0.360383	0.518765	B1AKR6	-1.40406	-0.634361	-1.08688	-2.0611	-1.96008	-1.09639	-1.69961	-0.0457554	-1.90109	-4.51014	-2.0509	-1.93748	-0.822021	-0.986032	0.196758	-2.91654	-0.362411	-3.16945
Putative uncharacterized protein	PIG11				4.3697e-28	2410200	0.36153	-0.722617	Q99785	-4.4792	-6.06771	-5.74364	-6.58553	-5.83168	-5.53962	-4.632	-7.39364	-5.31276	-6.47567	-5.95942	-3.97828	-5.14194	-7.38301	-6.28274	-0.0603371	-5.12448	-4.67636
Histone H1.5	H1F5				8.2862e-31	89245000	0.364263	-0.527914	P16401	1.0368	0.0598431	0.47118	-0.0451756	-1.2377	1.99575	0.308161	1.80252	-1.09961	0.332705	0.503824	-0.191015	2.58004	1.30778	2.13877	1.54808	-1.5508	1.37361
Conventional kinesin heavy chain	KIF5B				2.6274e-10	7490700	0.366693	0.398932	P33176	-3.58958	-3.58086	-3.69287	-3.55489	-2.75386	-1.83023	-1.85651	-0.780676	-2.64339	-4.18047	-2.98438	-4.19064	-1.66295	-3.09483	-2.74146	-2.6314	-3.0628	-3.32432
Thymosin beta-10	PTMB10				3.9135e-55	283350000	0.36739	-0.267303	P63313	2.26538	2.35959	2.7982	2.03128	2.42059	3.29057	3.12877	3.19415	1.67245	1.67779	3.01666	2.31083	3.65874	2.68524	3.53471	3.03516	3.35906	2.28853
60S acidic ribosomal protein P1	RPLP1				9.1392e-56	237380000	0.369053	-0.127852	P05386	2.03675	2.31647	2.7194	2.60354	2.19602	2.58576	2.53104	2.60588	2.62935	2.33507	2.31123	2.24901	2.81318	3.20244	3.03001	2.55298	2.32407	2.55689
NEDD8	NEDD8				8.1851e-08	20052000	0.369704	-0.437979	Q15843	-2.29254	0.343145	-0.68882	-0.985594	-1.62947	-2.15438	-2.01407	-3.09384	-1.59483	-2.85504	-1.49356	-0.855743	-0.0205059	-0.53314	-0.603249	-0.99634	-0.216291	-2.59472
Heat shock protein 90-beta b	HSP90AB2P				2.2572e-86	33780000	0.369817	-0.182224	Q58FF8	-0.379255	-0.3291	-0.313646	-0.323362	0.541384	0.239674	-0.461937	-1.33209	-0.00178909	0.0117798	-0.0995827	0.143656	-0.780483	0.00514793	0.173071	-0.120317	-0.0760384	0.022665
60S ribosomal protein L24	RPL24				2.0928e-30	55329000	0.36994	0.179873	P83731	1.09159	0.575962	0.91807	0.67684	-0.208942	0.84264	0.770929	0.147976	0.536579	0.239418	-0.115379	0.53091	0.518253	1.41365	0.365602	0.215454	0.167974	0.396894
40S ribosomal protein S23	RPS23				3.3942e-11	89660000	0.370439	0.187926	P62266	1.4922	1.76071	1.67083	0.914459	0.858831	1.33852	1.65912	1.28952	1.19486	0.855469	0.602572	1.34386	1.6322	1.83215	0.802713	1.79451	0.448935	1.1753
Non-specific lipid-transfer protein	SCP2				2.8433e-18	18682000	0.370985	-0.234539	P22307-1	-1.55566	-1.3661	-0.791252	-1.16529	-1.31461	-1.20304	-0.735599	-1.93951	-1.23298	-0.738724	-1.08787	-0.299103	-1.55584	-0.324593	-1.79363	-0.488884	-2.15049	-0.754066
					0.0015991	25281000	0.371532	0.267974	P01030	-0.816719	-0.564943	-1.16014	0.890669	-0.676107	-0.650835	0.0312405	-1.52478	-0.0217285	-0.683765	-0.748445	-0.822817	-0.869287	-1.10021	-1.42407	-1.19847	0.277748	-0.335806
30 kDa prosomal protein	HC2				8.6108e-05	14378000	0.372929	0.385091	P25786-2	-2.9183	-2.73799	-2.38856	-0.580458	-0.762331	-0.542583	-2.04771	-0.105753	-1.1922	-0.925465	-1.77952	-2.26501	-1.66774	-2.78854	-0.915918	-1.95117	-2.78358	-1.66474
cDNA FLJ61339, highly similar to Alanyl-tRNA synthetase (EC 6.1.1.7)	AARS				1.023e-20	44973000	0.373155	0.211342	B4DR45	0.74534	-0.918442	-0.195196	0.497295	0.602072	-0.194071	0.210854	0.657801	0.0814228	0.0630131	-0.0200386	0.279476	-0.042448	-1.11055	0.0274353	0.452614	0	-0.0645046
FSCN1 protein	FSCN1				6.7198e-240	362970000	0.373776	0.189988	Q96IH1	3.00895	3.64579	3.50035	3.47701	3.67548	2.64993	3.5454	2.54038	4.03329	3.47656	3.63334	3.24826	2.64399	3.04863	2.71533	2.91633	3.63542	3.04882
Cullin-4B	CUL4B				2.2661e-10	8755700	0.37619	0.755171	Q13620-2	-0.975435	-1.44352	-2.48457	-0.903385	-1.0069	-4.14621	-2.50906	-5.88119	-0.78264	-0.582668	-2.25629	-1.65875	-6.03772	-4.86545	-2.7919	-4.38466	-2.74385	-1.60818
BTB/POZ domain-containing protein KCTD12	C13orf2				9.5877e-13	6383300	0.377043	1.15015	Q96CX2	-3.98579	-9.39509	-6.45408	-7.7013	-4.10644	-7.47739	-5.31943	0.866808	-8.53462	-7.91606	-7.60226	-10.4069	-6.69719	-5.46536	-4.07797	-6.22653	-4.49226	-9.57414
Heat shock 70 kDa protein 4	APG2				9.5954e-177	103380000	0.381623	-0.152279	P34932	1.20766	1.41616	0.971197	1.80578	1.77057	1.04279	1.16795	1.12113	1.54387	1.15676	1.76071	1.73075	1.33374	1.91379	1.52103	1.35	1.94691	0.703919
Protein SDP3	SNX3				0.0015334	11995000	0.382568	-0.211994	O60493-1	-1.38469	-1.41707	-1.56827	-1.6706	-1.79102	-1.81585	-3.3545	-1.94722	-1.24722	-1.49321	-1.59226	-1.71847	-1.29704	-0.968203	-1.95374	-1.54141	-2.08479	-1.63936
Heterogeneous nuclear ribonucleoproteins C1/C2	HNRNPC				8.5739e-84	152270000	0.382679	-0.175544	P07910-1	2.60907	2.08037	2.04645	1.69253	1.75778	2.36092	1.83161	1.32479	1.52039	1.90824	1.73199	2.18482	2.1438	2.63606	2.13101	2.47536	1.22659	2.36593
60S ribosomal protein L11	RPL11				6.2674e-76	104590000	0.38401	0.347822	P62913-1	1.30863	1.80057	1.04867	0.846518	0.899919	2.30695	1.34802	2.22529	0.82192	-1.40908	1.33283	0.735527	2.06992	1.48327	1.69808	1.56183	1.14781	0.855915
SH3 domain-binding glutamic acid-rich-like protein	SH3BGRL				6.4403e-14	23863000	0.385478	-0.127754	O75368	-0.988464	-0.796081	-0.722368	-0.66535	-1.21283	-1.03381	-1.23192	-0.524727	-0.471428	-0.213673	-0.876034	-1.20835	-0.478714	-0.907837	-1.09533	-0.556524	-0.470985	-0.689737
Eukaryotic translation initiation factor 5	EIF5				4.8804e-15	16460000	0.386913	-0.278479	P55010	-1.13307	-1.52455	-1.40408	-0.988039	-0.956694	-1.94598	-0.731628	-3.05378	-0.836008	-1.01446	-0.748644	-0.362642	-2.05396	-0.558819	-1.69501	-1.50834	-1.51473	-0.610912
40S ribosomal protein S5	RPS5				7.5678e-151	144500000	0.387324	-0.117793	P46782	1.75855	1.77183	1.80294	2.2063	1.74066	1.77893	2.08548	1.6414	2.07917	1.82572	1.78127	2.09515	1.94857	2.30669	2.18121	1.74488	2.60222	1.43968
p195	IQGAP1				0	385150000	0.388082	0.147208	P46940	3.01038	3.43902	3.1354	3.69011	3.39077	3.37627	2.96891	3.59163	3.67861	3.87012	3.33379	2.91427	3.13477	2.72862	3.25527	2.69074	3.79052	3.23813
cDNA FLJ40895 fis, clone UTERU2002294, highly similar to Prostaglandin E synthase 3 (EC 5.3.99.3)	hCG_2016483				5.7879e-37	39606000	0.388437	0.33408	B3KUY2	0.201206	0.821354	-0.382824	0.026165	0.240147	0.22724	0.318169	0.318315	-0.144634	-0.910936	-0.174389	0.179787	0.802916	0.0144997	0.0217629	0.878263	-2.64898	0.455502
Caldesmon	CAD				0	2081200000	0.390757	0.229828	Q05682-5	5.09342	5.93341	6.05498	5.30481	5.03053	5.46724	5.71702	7.05986	5.80387	5.99168	6.00178	5.20181	5.64427	4.80551	4.71533	5.72436	5.54688	5.76508
Protein enabled homolog	ENAH				0.0005889	11709000	0.392009	0.357887	Q8N8S7-1	-2.17199	-2.02685	-2.55517	-1.67962	-2.87125	-0.984539	-0.538284	-1.85896	-0.732901	-0.952906	-1.15509	-2.78503	-2.11319	-2.54968	-3.49849	-2.63605	-0.856884	-2.09323
Caprin-1	CAPRIN1				5.149e-10	5687900	0.392693	0.50571	Q14444-1	-2.35208	-1.71969	-2.28767	-4.24172	-3.76622	-1.44184	-3.83072	-3.63196	-2.35221	-1.7772	-5.74906	-3.21894	-2.51758	-2.04972	-2.24114	-3.50922	-3.98907	-5.12359
PABPC4 protein	PABPC4				7.8689e-220	11523000	0.394092	-0.252121	Q3B867	-1.9315	-0.839155	-2.05696	-2.10297	-2.17826	-1.69623	-2.15897	-2.41922	-2.40424	-2.44165	-2.41452	-0.706575	-1.96038	-0.381063	-1.85911	-1.7034	-2.14801	-1.90371
Calcium-regulated heat stable protein 1	CARHSP1				3.2986e-05	11039000	0.394168	-0.485901	Q9Y2V2	-1.09321	-1.81254	-1.04162	-1.77932	-1.50204	-2.09002	-1.55169	-5.7872	-2.29519	-0.466297	-2.53917	-1.43274	-2.60716	-2.28978	-1.51316	-1.76571	-1.71764	-0.248053
cDNA FLJ60607, highly similar to Acyl-protein thioesterase 1 (EC 3.1.2.-)	APT1				1.8922e-05	11050000	0.39492	-0.26043	B4DJV9	-2.32193	-1.68638	-1.53995	-2.11933	-2.3303	-2.59723	-1.57695	-2.15836	-1.74917	-3.06828	-2.60734	-1.07323	-1.93511	-0.878853	-1.82305	-1.34336	-0.724529	-2.28198
IMPDH-II	IMPD2				8.5897e-46	76558000	0.395588	-0.115904	P12268	1.44052	1.10732	0.940926	0.950575	1.20756	0.8328	1.09863	0.455723	0.972027	1.14805	1.22724	1.24728	1.0559	1.1859	0.406227	1.48069	1.11892	1.179
Alpha-glucosidase 2	G2AN				3.3844e-24	56374000	0.395985	-0.232197	Q14697-1	-0.0610638	-0.152975	0.255297	0.638008	1.43921	-0.214884	0.450167	0.828714	0.518061	1.4245	1.04396	1.13151	-0.0846977	-0.455767	0.415968	0.800219	0.753309	0.761303
Synaptic vesicle membrane protein VAT-1 homolog	VAT1				1.302e-08	22968000	0.397601	-0.396987	Q99536	-1.11604	-0.967634	-1.82775	-1.19347	-2.25398	-1.49304	0.181223	0.185595	-2.33449	-3.26005	-0.806267	-0.83688	-0.133045	-0.142939	-0.228901	0.127081	-1.1716	-0.794106
20 kDa myosin light chain	MLC2				3.3831e-233	88858000	0.398111	0.257502	P24844	0.888641	0.805	1.86291	1.41459	1.33961	1.054	0.60206	1.56735	1.74917	1.81604	1.4298	0.0312843	1.08518	-0.258064	0.321852	1.28364	1.82535	1.43074
Heterogeneous nuclear ribonucleoprotein A0	HNRNPA0				2.3504e-21	52144000	0.399989	0.275955	Q13151	0.734934	0.308075	0.408058	0.6339	1.20374	1.09213	0.311571	-0.565382	0.764721	1.30916	1.19101	-0.316628	-0.0326386	-0.29266	-0.451141	0.612961	-0.758764	1.14685
Methyltransferase-like protein 1	C12orf1				0.0013709	37493000	0.401395	0.682699	Q9UBP6	-0.736807	-1.61169	1.50785	0.421434	0.423025	-0.797497	-0.471457	0.114172	-0.566776	-1.40244	-6.09093	0.525764	-1.00502	-1.45055	-0.914227	0.649082	0.850054	0.976232
60S ribosomal protein L38	RPL38				9.2117e-08	27654000	0.40375	-0.374438	P63173	-0.696407	-1.53808	-0.0603313	-1.13513	-0.0227833	-0.812967	-0.0764694	-2.59395	-0.434809	-1.60813	0.0332584	0.610987	-2.54966	-0.515005	0.152914	-0.0239353	0.116228	-0.217634
EIF4G1 protein	EIF4G1				1.6836e-19	30514000	0.405138	0.100768	B2RU10	-0.406753	-0.116688	-0.299404	-0.189743	-0.396698	-0.163801	-0.411552	-0.666374	-0.0954304	-0.250807	-0.203671	-0.388609	-0.630724	0	-0.382822	-0.70369	-0.148201	-0.944838
cDNA FLJ51602, highly similar to Interferon-induced guanylate-binding protein 1	GBP2				4.0773e-05	8738900	0.406516	-0.42486	B4DNS2	-1.9029	-4.33923	-2.27419	-0.847134	-1.88923	-2.92227	-2.86531	-3.50009	-2.18576	-0.519251	-3.39098	-1.77933	-2.79087	-3.78969	-1.9203	-2.41643	-1.28172	-1.0138
HCNPpp	PBP				7.5548e-280	174410000	0.406988	0.160575	P30086	2.4352	2.90962	2.24679	1.87839	2.29771	2.42996	1.74134	2.66188	2.09977	1.58198	2.13014	1.4694	2.43033	1.87624	2.31055	2.2645	2.83421	2.35815
Activated RNA polymerase II transcriptional coactivator p15	PC4				1.9218e-44	34063000	0.407862	-0.15289	P53999	-0.054306	-0.488781	-0.473156	-0.363314	-0.218924	0.324209	-1.07618	0.418509	-0.656801	-0.284986	-0.151363	-0.506441	0.0973358	-0.446495	0.0461845	0.197773	-0.303417	0.138674
cDNA FLJ75085, highly similar to Homo sapiens glutaminyl-tRNA synthetase (QARS), mRNA	QARS				1.5793e-07	13262000	0.408552	-0.162954	A8K3A8	-1.71349	-1.42514	-1.32362	-1.60464	-1.38095	-1.63567	-1.43939	-2.47557	-1.6281	-1.44795	-1.94705	-0.566448	-1.86099	-1.61651	-0.976168	-1.94485	-1.39239	-1.40763
Putative uncharacterized protein WDR1	WDR1				1.6516e-264	405050000	0.409548	-0.0995125	A8MVA9	3.02255	3.21738	3.53738	3.15569	3.54938	3.06208	3.51386	3.82877	3.38168	3.31481	3.67422	3.51226	3.2637	3.3913	3.11031	3.56368	3.87516	3.45891
26 kDa prosomal protein	PROS26				0.00036027	7852600	0.409918	-0.473984	P28070	-2.58191	-3.6934	-3.73891	-2.77564	-3.7256	-2.84101	-3.12196	-0.925917	-3.68966	-4.94098	-3.16082	-3.46639	-0.844477	-1.40611	-2.11308	-1.41233	-4.02467	-1.45932
48 kDa TATA box-binding protein-interacting protein	CGI-46				1.225e-05	6255000	0.4109	-0.560824	Q9Y230	-3.30807	-3.60332	-4.28519	-4.7372	-3.64583	-2.76375	-3.12156	-3.27719	-5.29539	-5.851	-3.46003	-4.21016	-0.406071	-0.454752	-3.10451	-2.96753	-4.76989	-3.76613
68 kDa TATA-binding protein-associated factor	RBP56				2.8079e-12	19143000	0.41185	0.178579	Q92804-1	-1.17766	-1.49653	-1.05988	-1.32041	-0.965393	-0.377873	-1.19216	-0.209286	-1.4379	-0.637751	-0.984324	-0.741215	-1.19277	-1.35484	-1.73449	-1.70802	-1.72955	-0.761364
Argininosuccinate synthase	ASS				4.0018e-41	39278000	0.415435	0.42509	P00966	0.687088	-2.7284	-0.166222	0.848742	1.00611	0.858065	0.852659	-1.58638	0.825151	-0.136944	0.228365	0.205759	0.316822	-1.44434	-1.40941	-0.641022	-0.772593	0.42437
2'-5'-oligoadenylate-binding protein	ABCE1				4.1283e-16	16098000	0.415498	0.160061	P61221	-0.842173	-0.965237	-0.893902	-2.21441	-0.685181	-1.03812	-1.2644	-1.26612	-1.33251	-0.881695	-1.53438	-1.609	-0.826141	-0.972441	-1.24053	-1.6783	-1.75646	-1.44366
cDNA FLJ57954, highly similar to 60S ribosomal protein L28	RPL28				0.0022313	10570000	0.418958	-0.609284	B4DEP9	-2.90263	-1.79952	-0.268238	-3.70599	-2.11091	-1.41662	-2.0313	-5.5587	-4.95691	-3.97532	-4.74704	-0.969811	-1.91001	-1.11995	-1.61522	-2.6302	-0.783989	-1.51573
Cytovillin	EZR				1.9224e-133	140690000	0.419078	0.237154	P15311	1.91687	2.05266	1.57662	1.10967	1.57497	2.32421	2.26892	2.91607	0.862394	1.24805	1.97956	0.916813	2.57097	1.75995	1.28402	2.29106	1.05962	1.35794
Chromosome region maintenance 1 protein homolog	CRM1				4.6105e-05	5032100	0.420092	-0.268685	O14980	-3.14155	-3.33505	-3.94748	-4.51634	-2.79544	-3.08115	-3.77635	-3.80308	-2.73094	-3.81867	-4.36606	-2.49519	-3.70612	-2.07708	-2.4388	-3.47176	-2.73539	-3.60013
Hsp90 chaperone protein kinase-targeting subunit	CDC37				1.9891e-69	25013000	0.420129	0.258087	Q16543	-0.776686	-0.135155	-0.737688	-1.19494	-1.69971	-0.448929	-0.958695	0.0365524	-1.25451	-2.19534	-1.0891	-1.40098	-0.509142	-0.650387	0.30077	-1.05492	-0.942093	-1.95135
					8.9188e-149	220070000	0.421459	0.383284	P34955	2.49564	0.930733	1.75748	3.38285	3.7916	1.42018	3.52632	2.84694	1.97682	0.819729	1.30602	1.832	1.95005	2.77747	0.810776	2.91861	3.44648	2.81786
60S acidic ribosomal protein P0	RPLP0				7.1655e-193	306510000	0.423367	-0.0796634	P05388	3.15211	3.37664	2.98027	2.85114	2.8576	3.11433	3.04072	2.75195	2.8509	3.04165	2.90124	3.20311	3.18136	3.5449	2.97164	2.8091	3.06075	2.97888
Nestin	Nbla00170				2.5896e-25	14577000	0.427503	-0.760783	P48681	-4.29304	0.387318	-6.40614	-4.87441	-2.57554	-2.88738	-2.97933	-0.405474	-3.19571	-3.09183	-4.44916	-2.48781	-1.3817	0.431339	-0.415029	-3.33939	-0.715902	-4.93319
8 kDa dynein light chain	DLC1				3.3284e-05	78419000	0.427919	-0.104687	P63167	1.05113	0.950848	1.05402	1.3259	1.11897	0.747883	1.34881	0.850519	0.840404	1.2129	1.09395	1.31502	1.1156	1.02611	0.487862	1.73662	1.06209	1.18053
cDNA FLJ56389, highly similar to Elongation factor 1-gamma	EEF1G				9.9453e-129	452710000	0.431489	0.16646	B4DTG2	3.91885	3.9966	3.73606	4.22376	3.76972	3.14018	4.09417	2.67418	4.02006	3.3912	3.8095	4.12366	3.06726	3.72404	3.02641	3.4782	3.78295	3.67218
Glutaminase-interacting protein 3	TAX1BP3				9.8411e-30	6615700	0.431687	0.611606	O14907	-3.17747	-2.91187	-3.20389	-4.18429	-4.0269	-1.43636	-3.28777	-0.604166	-5.97916	-6.0278	-4.27832	-4.82228	-1.64023	-2.65327	-1.76323	-5.9763	-4.23861	-2.91628
Acidic leucine-rich nuclear phosphoprotein 32 family member B	ANP32B				2.4352e-84	30196000	0.432262	-0.149704	Q92688-1	0.159534	-1.2775	-0.452581	-0.49515	-0.168642	-0.0478439	-0.342545	-0.439686	-0.543301	0.483675	-0.443935	-0.687656	-0.419218	-0.262093	-0.349291	0.0106487	-0.689941	0.097435
Actin-RPV	ACTR1A				5.6681e-102	77796000	0.432713	-0.118189	P61163	0.35239	1.14113	0.923166	0.963175	0.790339	1.07936	0.648331	1.27219	1.04458	0.749449	0.922134	0.890387	1.2667	0.869877	1.26643	0.95101	1.74032	0.622066
Eukaryotic translation initiation factor 1A, Y-chromosomal	EIF1AY				5.8303e-06	5641300	0.434076	0.514117	O14602	-1.76296	-2.52822	-2.02285	-2.22384	-1.16636	-4.99527	-1.77962	-5.86373	-2.48793	-3.13803	-2.42144	-1.97272	-5.62555	-3.07845	-3.10672	-4.29746	-2.65836	-3.15909
					3.092e-105	4738300000	0.43431	0.113064	P00761	7.06128	7.30114	7.06557	6.75263	6.53614	7.22271	6.99027	7.2598	6.76318	6.85243	7.35285	6.69896	7.1728	6.32487	7.00057	6.83896	6.52013	7.17354
cDNA FLJ60299, highly similar to Rab GDP dissociation inhibitor beta	GDI2				0	284720000	0.436786	0.0877734	B4DLV7	2.67872	3.03584	3.42567	3.08756	2.7512	2.83258	2.88117	3.16405	2.85043	3.02985	2.68914	2.7306	2.80947	3.28042	2.99684	2.82893	3.05023	2.5018
Adenylyl cyclase-associated protein 1	CAP				0	316930000	0.439922	0.096461	Q01518-1	2.78813	3.53914	3.35589	2.98058	2.64776	3.02655	2.93655	3.21286	3.03062	3.1657	3.09095	2.59834	3.00543	2.73319	2.72581	3.23053	3.23987	2.86011
Interleukin enhancer-binding factor 2	ILF2				1.0388e-14	50405000	0.440771	-0.175184	Q12905	0.803911	0.357489	0.537233	0.179369	-0.674519	0.776053	0.360331	-0.0758648	0.356401	0.924906	-0.532944	0.291561	0.72905	1.04046	0.268133	0.67783	0.122639	0.67543
Metalloproteinase inhibitor 3	TIMP3				1.973e-24	27454000	0.442541	-0.995395	P35625	1.44622	-1.83449	-2.89985	-4.46139	0.402462	-3.64871	-2.82678	-2.5701	-8.23724	-2.6263	-4.02839	0.620375	-4.17169	2.38705	-2.6043	0.675398	-5.04241	-0.881052
B(2)GCN homolog	EIF3A				4.2093e-06	10918000	0.444547	0.276498	P56537	-2.76545	-2.10096	-2.01835	-2.4277	-0.136259	-2.01471	-1.76218	-1.90047	-3.15503	-3.61059	-2.1795	-2.43425	-2.36409	-1.3508	-2.05039	-2.26204	-1.71545	-2.80249
Calcium-activated neutral proteinase small subunit	CAPN4				5.9419e-05	11373000	0.445032	0.201751	P04632	-1.54081	-1.32099	-1.43453	-2.06848	-2.65383	-1.64512	-1.525	-2.00715	-1.75093	-3.09569	-2.55048	-2.24755	-0.901421	-2.06521	-1.27035	-1.91633	-1.68337	-2.0322
Sm protein B/B'	COD				7.803e-05	11185000	0.445269	0.342218	P14678-3	-0.756273	-1.33404	-1.46101	-1.29661	-0.848614	-1.98628	-1.23651	-4.04559	-1.30717	-0.92806	-1.53472	-0.991644	-3.13779	-2.55883	-2.19544	-2.69875	-2.4447	-0.862122
NADH dehydrogenase [ubiquinone] flavoprotein 2, mitochondrial	NDUFV2				0.0043895	25635000	0.449227	0.588707	P19404	-2.3102	-1.50192	-1.54047	0.568785	0.391201	-1.81648	-1.21167	-2.1307	0.779583	1.78133	1.12543	-2.53117	-2.00188	-4.15897	-2.94839	-2.70752	-1.20019	-1.42889
Activator of 90 kDa heat shock protein ATPase homolog 1	AHSA1				0.00070215	7625500	0.449536	-0.507625	O95433	-4.43436	-5.35448	-3.11241	-3.07206	-4.33558	-2.86808	-2.47679	-2.57973	-2.47025	-4.3636	-4.39246	-3.23907	-3.81313	-2.69971	-0.419584	-3.07677	0.0925178	-4.22333
Antigen NY-CO-4	EEF1D				5.7696e-151	210030000	0.453252	0.105635	P29692-2	2.40324	2.72634	2.52507	2.61001	2.07712	2.62462	2.49669	2.80095	2.07686	1.81258	2.40678	2.39603	2.61929	2.81059	2.58077	2.23248	2.55858	1.97306
Putative uncharacterized protein RANBP1	RANBP1				0.0011475	9159300	0.454571	-0.488742	C9JXG8	-3.17937	-3.68221	-3.81201	-4.33026	-3.12075	-1.62603	-2.04724	-1.08548	-3.24344	-2.10528	-4.43586	-3.4527	-0.453287	-0.186413	-1.13589	-2.73877	-2.82503	-4.39488
Deubiquitinating enzyme 14	TGT				2.5919e-08	21859000	0.455239	-0.107678	A8MYA5	-0.860327	-0.441837	-0.822239	-1.13491	-1.00857	-0.950104	-1.08636	-1.11565	-0.771473	-0.909824	-0.423407	-0.509834	-1.08125	-1.13091	-0.973925	-0.967173	-0.119667	-1.10638
Putative uncharacterized protein ALB	ALB				3.5368e-58	74655000	0.456317	0.666041	A6NBZ8	5.43954	2.93577	0.980087	0.883413	0.639028	-1.10271	1.18413	-1.61811	0.873169	3.40345	0.798424	1.09899	-1.48333	2.18928	-0.390919	0.0910435	-1.14907	-0.337919
28 kDa heat- and acid-stable phosphoprotein	HASPP28				0.0014628	23767000	0.456829	-0.252892	Q13442	-0.638372	-0.966303	-1.58041	-1.67084	-2.03102	-0.57007	-0.904762	-0.476849	-0.272646	-1.70254	-1.53472	-0.0819778	-0.837036	-0.793238	-0.702522	0.917154	-1.01864	-1.08172
Splicing factor, arginine/serine-rich 10 (Transformer 2 homolog, Drosophila) variant	SFRS10				1.3464e-09	5842400	0.458717	-0.362266	Q59GA1	-5.3006	-3.05885	-2.59673	-5.57859	-3.07574	-1.86103	-2.70674	-2.26205	-3.40531	-3.91769	-3.0901	-3.15216	-1.70487	-2.94143	-2.32308	-3.18081	-3.23648	-3.03863
Radixin isoform b	hCG_39182				4.9245e-30	2471900	0.45904	0.462543	A7YIJ8	-4.82557	-4.78739	-5.28709	-4.14472	-5.25369	-1.59637	-4.8944	-2.90402	-4.16355	-4.17902	-6.39662	-4.95782	-2.99513	-3.67058	-7.25882	-3.84539	-4.58081	-4.13549
Cysteine and glycine-rich protein 1	CSRP				3.3015e-197	506330000	0.461474	0.214263	P21291	2.80064	3.72488	3.88853	3.39298	3.20334	3.72967	3.40268	4.76252	3.93855	3.90986	4.06581	2.42634	3.59884	3.19536	2.42136	3.5261	4.20219	3.56954
AGX-1	SPAG2				3.1371e-27	32435000	0.461636	0.58411	Q16222-1	-0.0618286	-0.466326	-0.762369	1.49234	0.970249	-2.73982	1.34107	-4.5453	0.160841	-0.427588	0.26565	0.396683	-3.31378	-1.04419	-1.55418	-2.14888	-0.389305	-1.65254
Cyclophilin C	CYPC				0.00036073	9277100	0.462789	-0.44378	P45877	-3.75827	-3.362	-3.54542	-1.99283	-0.0579701	-4.35795	-2.57029	-3.11117	-1.9941	-1.60243	-0.497211	-0.917677	-4.14449	-2.94143	-3.81937	-2.00142	-2.46478	-2.36719
cDNA FLJ56329, highly similar to Myosin light polypeptide 6	MYL6				3.053e-182	1112500000	0.463877	0.123544	B7Z6Z4	4.53153	4.4954	5.32006	5.10282	4.61702	4.50463	4.73013	5.23875	5.20895	5.10216	5.04205	4.34717	4.69512	4.43751	4.1492	4.87337	4.94528	5.04552
Protein Ric-8A	RIC8A				0.0034976	1604500	0.467508	0.258394	Q9NPQ8-3	-3.53807	-3.84175	-4.41834	-4.39894	-3.52584	-5.511	-5.08402	-4.6893	-2.88657	-4.55551	-4.51366	-4.08551	-4.38305	-5.99223	-4.53536	-4.00575	-3.86021	-4.28809
TMSB4X protein	TMSB4X				3.7999e-62	840420000	0.470623	0.295991	Q0P5N8	3.99444	4.87377	4.62541	3.82916	3.14897	4.75673	3.99433	5.85621	2.97338	2.54268	4.74247	2.96261	4.85054	3.56569	4.43057	4.33292	3.73522	4.22576
Histone H3.3	H3.3A				3.168e-06	1165300000	0.470921	-0.201278	P84243	5.36286	4.69336	5.03632	4.92385	4.21371	5.11169	5.23609	4.43974	4.57053	5.02596	4.79118	4.88704	5.53303	5.43764	4.6976	5.76982	3.47156	5.78583
cDNA FLJ60076, highly similar to ELAV-like protein 1	ELAVL1				0.00010032	8140000	0.47143	-0.449066	B4DVB8	-1.69175	-2.66285	-1.98856	-2.55795	-2.73365	-1.94488	-1.83426	-6.63334	-2.4145	-2.39866	-2.49991	-2.52367	-1.62447	-0.759333	-1.99864	-2.04126	-2.01343	-4.56076
Microtubule-associated proteins 1A/1B light chain 3 beta 2	MAP1LC3B2				0.0016274	20126000	0.474484	0.158905	A6NCE7	-1.30274	-0.109932	-1.03098	-0.877409	-1.24523	-1.5194	-0.190321	-0.775818	-0.294678	-1.04369	-0.633583	-0.575914	-1.06201	-0.713633	-1.803	-0.792265	-0.790333	-1.36223
40S ribosomal protein S19	RPS19				1.1736e-37	200700000	0.475935	0.0688867	P39019	2.36452	2.36549	2.35651	2.54464	2.51075	2.61844	2.70661	2.13702	2.4193	2.64048	2.39854	2.30869	2.47149	2.64688	2.09334	2.51381	1.98213	2.34794
Pyridoxal kinase	C21orf124				9.159e-90	3759900	0.47647	-0.424597	O00764-1	-3.67438	-5.56226	-4.17137	-3.52793	-3.79674	-3.89932	-4.41751	-2.5335	-4.41025	-4.76786	-5.30625	-5.96876	-2.4883	-2.86195	-2.11203	-3.51601	-1.33206	-3.81867
Putative uncharacterized protein PSME2	PSME2				1.3773e-08	3713500	0.477149	-0.611372	C9JE52	-4.46418	-4.48346	-7.7306	-6.32314	-5.63631	-4.61221	0.111004	-4.51607	-5.57726	-6.39608	-5.53435	-2.60851	-5.25741	-3.26489	-3.49444	-2.82831	-4.72732	-3.61858
Catechol O-methyltransferase	COMT				5.0463e-32	34067000	0.477776	-0.156485	P21964-1	-0.867664	-0.556749	-0.374781	0.461672	-0.314585	-0.793186	-0.265942	-0.228071	0.261087	0.166946	-0.16275	-0.103161	-0.455528	-0.885651	0.0383396	-0.472883	0.808588	-0.203756
Lysyl hydroxylase 2	PLOD2				3.4876e-120	145480000	0.481819	0.44861	O00469-2	1.19404	1.79119	1.15695	2.13601	3.66759	1.26536	2.23725	0.263815	2.18751	2.80594	3.4549	1.60807	0.637995	-1.0574	-1.15833	1.43532	2.48077	1.65495
Vasodilator-stimulated phosphoprotein	VASP				1.0052e-07	19581000	0.482846	0.270638	P50552	-1.46288	-1.65958	-0.6247	-0.805347	-0.519216	-2.30403	-0.318729	-0.618355	-0.0609646	-2.82661	0.0401497	-1.36572	-2.08125	-1.20188	-1.42008	-0.626377	-0.477875	-0.849911
Cyclophilin A	CYPA				1.0117e-283	2355000000	0.488078	-0.0835965	P62937	5.72774	6.2658	6.06485	6.05586	6.04201	5.72729	5.92665	5.65464	6.09201	6.41892	6.32714	6.02095	5.87562	5.91183	5.44501	6.0307	6.2286	6.05044
Calgizzarin	MLN70				2.7729e-260	354730000	0.488617	0.129009	P31949	3.14904	3.50082	2.92977	3.10162	2.81886	3.37054	3.24454	3.99967	2.85801	2.69665	3.35263	2.96171	3.63986	3.10366	3.36712	3.1612	3.23521	2.29377
cDNA FLJ52712, highly similar to Tubulin beta-6 chain					1.4377e-200	91889000	0.492011	0.109505	B4DP54	1.1523	1.14026	1.38229	1.4938	0.971994	1.07739	1.26022	1.12058	1.85405	1.17802	0.86434	1.22357	1.25566	1.32018	1.20423	0.564318	1.94597	0.911055
ADP-ribosylation factor-like protein 3	ARFL3				1.4055e-05	12352000	0.49229	-0.218068	P36405	-1.95278	-1.29356	-2.29191	-2.67885	-1.38576	-1.93126	-0.985992	-2.378	-1.19738	-2.50263	-1.40308	-1.67882	-1.47561	-0.678116	-1.11328	-1.13622	-2.93129	-1.21386
AU-rich element RNA-binding protein 1	AUF1				1.1366e-52	128300000	0.493437	-0.17022	Q14103-1	1.37271	1.68121	1.72949	1.24827	1.26551	2.27222	1.63846	2.1841	0.637991	1.36958	1.66603	1.35355	2.30597	2.10444	2.16891	2.04109	0.650761	1.9016
Putative uncharacterized protein DKFZp779B0247	DKFZp779B0247				0.0030658	5773600	0.495022	0.528551	Q68DF1	-2.36325	-4.23688	-3.4043	-4.67459	-3.2189	-0.672302	-2.65327	-5.76741	-1.42562	-3.0699	-3.2613	-6.04187	-0.509083	-4.66111	-4.84855	-4.60821	-2.4647	-3.70876
Charged multivesicular body protein 4b	C20orf178				0.00081665	10374000	0.497608	-0.178459	Q9H444	-2.28906	-1.89741	-1.69529	-2.62793	-3.05138	-2.14347	-2.30831	-0.875004	-2.29005	-2.13449	-1.94811	-2.01566	-2.00962	-1.25697	-2.24801	-1.26384	-2.7745	-1.9206
C-terminal LIM domain protein 1	CLIM1				5.3847e-52	135000000	0.497929	-0.272693	O00151	0.825756	2.17827	2.60683	1.60132	0.433121	0.94982	1.06984	2.31588	0.595804	1.32178	1.24177	0.390076	2.13655	2.25322	2.93809	1.94565	2.30709	0.496653
Collapsin response mediator protein 4 long variant	LCRMP				1.1663e-05	8105800	0.498571	-0.461372	B3SXQ8	-2.90075	-4.67892	-3.83647	-1.7062	-3.45614	-4.67206	-1.15805	-3.03143	-1.34593	-3.32322	-3.2911	-0.875864	-1.1477	-1.02764	-3.28384	-1.4068	-5.26015	-3.01729
Aminoacyl tRNA synthetase complex-interacting multifunctional protein 3	AIMP3				8.0771e-06	6918300	0.500829	0.371957	O43324	-3.01927	-1.43815	-2.70713	-2.57461	-1.99297	-1.90775	-2.50538	-1.65186	-4.62495	-4.46534	-3.11257	-5.04288	-1.54946	-2.1928	-0.926531	-3.28101	-2.38775	-2.81132
Natural killer cell-enhancing factor A	PAGA				2.1414e-72	973900000	0.50159	0.0753579	Q06830	4.54088	5.02691	4.56983	4.47687	4.25969	4.70746	4.54007	5.25785	4.7583	4.61665	4.75784	4.68461	4.63775	4.73153	4.47979	4.62139	4.33689	4.59317
LIM and SH3 domain protein 1	LASP1				3.7847e-81	557340000	0.502735	0.171531	Q14847-2	3.28609	3.91071	4.6701	3.16078	3.01788	3.48746	3.97446	4.75293	3.65411	2.79357	3.41495	3.63304	3.62366	3.3867	3.61466	3.95669	4.338	3.60948
cDNA FLJ78093, highly similar to Homo sapiens ribosomal protein L29 (RPL29), mRNA	RPL29				2.0747e-21	59733000	0.504044	0.175931	A8K0H3	0.0486984	0.405438	0.663727	0.310455	-0.236284	0.708208	0.947002	1.46829	0.244488	-0.2665	0.41971	0.470474	0.943289	1.14634	0.256159	0.604404	-0.751032	0.153795
UPF0727 protein C6orf115	C6orf115				4.7316e-28	4015000	0.50464	-0.355071	Q9P1F3	-6.32868	-3.99589	-3.15184	-3.0758	-2.33835	-3.62132	-2.33743	-4.59056	-3.78732	-4.14314	-2.49769	-2.74238	-4.37422	-2.5309	-2.21287	-3.68649	-2.9798	-4.86406
Cell division protein kinase 6	CDK6				2.4737e-05	23427000	0.506636	0.524483	Q00534	-0.768885	-1.15651	-0.446045	-0.098053	-0.780277	-0.464651	-0.309471	-2.03372	-0.23921	-1.26516	-1.13115	-0.48682	-1.32724	0.793808	-6.84038	0.520281	-0.929995	-0.350531
Puromycin-sensitive aminopeptidase	NPEPPS				8.2371e-40	105740000	0.507623	-0.0637826	P55786	1.27259	1.56041	1.2887	1.63027	1.60831	1.10908	1.61133	1.19514	1.68173	1.61146	1.49014	1.41324	1.2694	1.60677	1.21538	1.69499	1.51398	1.71626
Signal transducer and activator of transcription 1-alpha/beta	STAT1				1.0101e-94	121930000	0.508583	-0.253488	P42224-1	0.705057	1.43527	1.44125	2.20257	0.895969	0.219402	-0.525808	2.76172	1.65606	1.61497	1.58936	2.03209	0.68355	1.68816	1.03896	0.866358	2.17906	1.38036
Actin-depolymerizing factor	GSN				0	398120000	0.513888	-0.111537	P06396-1	2.69531	3.13121	3.12314	3.46501	2.6388	3.04806	3.41416	4.11599	3.47925	3.20809	3.62785	3.03639	3.60898	3.14796	3.29108	3.19997	3.57148	3.42296
Cyclophilin B	CYPB				6.0296e-36	200400000	0.514603	-0.192358	P23284	1.66272	2.62263	1.8257	2.41686	3.32535	1.56084	2.27355	2.065	2.41705	3.34486	3.2139	2.71526	1.32176	1.72073	1.91975	2.67229	2.39368	2.59869
CCT-gamma	CCT3				1.3847e-131	301500000	0.514984	0.0816413	P49368	3.19367	3.64324	3.16407	2.68147	2.89069	3.24304	3.14305	2.71634	2.88781	2.69237	2.88437	3.06845	3.37028	3.2297	2.90123	2.80944	2.93858	2.93421
Alpha-tubulin ubiquitous	TUBA1B				0	268710000	0.515715	-0.100108	P68363	2.89954	2.9998	2.42293	3.05967	2.65027	3.03882	2.75955	2.50975	2.90529	2.69634	2.3348	3.03722	2.98344	3.09843	3.23635	2.44725	3.55771	2.75506
21 kDa transmembrane-trafficking protein	TMED10				0.003099	6134800	0.516883	-0.300703	P49755	-5.31401	-2.80475	-2.59243	-2.61448	-2.72828	-3.22196	-2.16141	-3.01167	-2.6036	-4.53613	-2.8523	-1.74544	-3.73342	-1.78036	-2.20966	-3.49505	-1.84205	-2.15187
60S ribosomal protein L17	RPL23				7.4094e-101	36905000	0.51725	0.160201	P62829	0.314243	0.557715	-0.355013	-0.129314	-0.715065	0.622112	-0.115404	0.085741	-0.0406017	-1.06488	-0.700024	-0.552366	0.407642	0.594275	0.462774	-0.15571	0.213131	-0.422235
					0.0050177	2721200	0.517301	-0.539131	A2I7N0	-5.91289	-3.27844	-7.01782	-4.45221	-3.15055	-6.64719	-2.33598	-4.61203	-3.10801	-3.14619	-5.96562	-4.24473	-5.02265	-5.97217	-4.73407	-3.32151	-0.401157	-2.85485
60S ribosomal protein L5	MSTP030				7.0912e-111	97671000	0.518894	0.133668	P46777	1.44887	1.56022	1.7203	1.01486	0.543022	2.00829	1.50683	1.2622	1.20689	0.982365	1.20629	1.26738	1.96814	1.64361	1.24473	1.34339	0.408897	1.00365
Annexin A7	ANX7				3.1924e-16	11508000	0.519003	0.385659	P20073-1	-1.12917	-1.23003	-1.98723	-1.74032	-1.54432	-3.63302	-0.223833	-3.68453	-1.55521	-1.4984	-1.99014	-2.22683	-4.51511	0.571297	-2.69066	-2.66446	-2.58349	-2.60083
Heme-binding protein 2	C6orf34				2.064e-09	5809900	0.519809	-0.53623	Q9Y5Z4-1	-5.51372	-4.12769	-7.22645	-1.49987	-1.72547	-5.27958	-1.31799	-2.05672	-2.93004	-5.38932	-4.20246	-2.83759	-2.6321	-2.95658	-3.46341	-1.87955	-1.59547	-1.89499
Alcohol dehydrogenase [NADP+]	AKR1A1				8.5538e-24	33128000	0.520967	0.197462	P14550	-0.176786	-0.725634	-0.901812	-0.765877	0.00321007	-0.768219	-0.234707	1.0066	-0.26375	-0.989779	-1.01151	0.0120525	-0.599663	-0.231895	-1.63551	-0.82089	0.541414	0.131661
Cathepsin P	CTSZ				1.0054e-08	13712000	0.522084	-0.367619	Q9UBR2	-2.29455	-4.28192	-2.57573	-2.22794	-2.69426	-2.23875	-2.38061	0.264036	-2.19511	-1.86719	-2.07983	-1.76883	-0.198895	-3.50719	-2.97607	0.163975	-2.23085	-2.8514
Gene associated with retinoic and interferon-induced mortality 12 protein	GRIM12				6.7154e-109	278100000	0.522524	-0.141947	Q16881-1	2.81079	2.41458	2.5213	2.96847	3.58325	2.21677	3.36178	2.38761	3.08777	3.28655	2.59786	3.77216	2.13925	2.88993	3.09997	2.86302	3.07055	2.91054
Nuclear protein localization protein 4 homolog	KIAA1499				2.2654e-05	2558800	0.523117	-0.355602	Q8TAT6-2	-3.60797	-5.83743	-5.71948	-5.09191	-2.36545	-5.18058	-3.22028	-4.89222	-2.36185	-3.21432	-2.85192	-3.69224	-5.88889	-3.76466	-4.5011	-3.51907	-3.79843	-3.84615
Calponin, acidic isoform	CNN3				5.783e-112	127210000	0.52484	0.184042	Q15417	1.38903	0.894474	2.43636	1.5297	1.61547	2.16039	1.17121	1.74192	2.27779	2.30177	2.26011	1.31323	1.16937	0.373676	1.09184	1.26395	1.4158	2.37022
Heterogeneous nuclear ribonucleoprotein H	HNRNPH1				2.9997e-225	98845000	0.528144	-0.128028	P31943	1.46549	1.13054	1.4886	1.05192	0.738209	1.85682	1.31137	1.55966	0.532549	0.965614	0.9086	0.924593	1.93339	1.72684	1.85434	1.64536	1.2728	1.05588
Programmed cell death protein 5	PDCD5				1.1925e-09	13030000	0.528527	-0.0984806	O14737	-2.19467	-1.32899	-1.37896	-1.49632	-1.30895	-1.28133	-1.74236	-1.99608	-1.75491	-1.15393	-1.53287	-1.7691	-1.46793	-1.23514	-1.55524	-1.24928	-1.44262	-2.19015
Maternal-embryonic 3	MEM3				2.1093e-09	41938000	0.528891	0.114456	Q96QK1	-0.111755	0.04076	0.384234	-0.197166	0.0425015	0.528082	-0.342087	0.398674	0.292851	0.0306397	0.294651	0.266437	0.247927	0.0265465	-0.972088	0.528196	-0.310827	-0.105496
MHC class I antigen	HLA-C				2.2342e-09	12425000	0.529588	0.424305	A2BCW2	-1.96892	-2.8915	-2.3815	-1.8753	-2.98971	-2.34577	-2.30881	-0.00307655	-2.27204	-2.0484	-3.93691	-4.1115	-2.02763	-4.7568	0.00575829	0.316114	-3.34935	-2.94668
PAF acetylhydrolase 30 kDa subunit	PAFAH1B2				7.4685e-10	50157000	0.529965	-0.233931	P68402	0.766914	0.50411	0.437918	0.992893	1.20671	-0.399811	0.698689	-1.10581	-0.78759	1.13126	1.2915	1.26249	-0.326437	-0.547485	0.00971222	-0.0594845	0.703032	0.954809
Myb-binding protein 1A	MYBBP1A				0.0047211	2253300	0.53089	0.26869	Q9BQG0-2	-4.67246	-2.77996	-5.99343	-4.49774	-4.12889	-3.41368	-3.09303	-4.37383	-3.64186	-5.04197	-4.54007	-3.94982	-3.87254	-2.63408	-4.93385	-4.78104	-5.16209	-4.09764
Cytokeratin-10	KPP				2.4284e-06	6117100	0.533361	-0.498185	P13645	-3.89811	-2.85546	-4.01228	-5.80585	-6.66033	-4.42201	-0.0798836	-2.08655	-3.80457	0	-3.82371	-3.79499	-3.53604	-3.54647	-3.27413	-4.79979	-3.32905	-3.03721
60S acidic ribosomal protein P2	D11S2243E				5.7712e-126	344960000	0.53412	0.116896	P05387	3.34189	3.54275	3.3738	2.98072	2.50524	3.30832	3.17521	3.56985	2.53916	2.24684	2.79876	3.20806	3.34474	3.55399	3.0487	3.2841	2.94999	2.84968
CapZ alpha-2	CAPZA2				2.8838e-36	33369000	0.538936	-0.359733	P47755	-0.406475	-4.83947	-0.136755	0.434545	0.657816	-0.151342	-0.237503	-0.553291	-0.0597229	0.187016	0.16497	0.0393066	-0.527372	-1.02171	-0.639822	-0.683931	0.563824	-0.136883
cDNA FLJ60424, highly similar to Junction plakoglobin	JUP				3.5867e-11	7866600	0.539123	0.368516	B4DE59	-3.65257	-4.07231	-2.50448	-1.42361	-3.08132	-1.93667	-2.13819	-4.2277	-0.464521	-2.63757	-4.95299	-3.28173	-1.61608	-1.64582	-1.80995	-2.83137	-4.63844	-3.40404
cDNA FLJ56334, highly similar to SEC13-related protein	D3S1231E				6.5179e-05	13233000	0.539467	0.239911	B4DXJ1	-2.41017	-1.9799	-1.82322	-1.89928	-1.50833	-0.245834	-1.81707	-1.56823	-2.13197	-1.28224	-0.270964	-1.42543	-1.59451	-2.28327	-3.46667	-2.87878	-2.66851	-1.67285
40S ribosomal protein S27-like	RPS27L				2.1646e-06	27336000	0.540474	0.210753	Q71UM5	-0.13744	0.12138	-0.896908	-0.94628	-1.62272	0.13361	-0.267078	0.194382	-0.81657	-1.91084	-1.02749	0.101925	0.550953	0.117804	-0.723648	-0.863443	-1.35539	-1.02427
Adenosylhomocysteinase	AHCY				1.772e-35	84177000	0.542545	0.0752816	P23526	0.953556	1.3083	1.19426	1.29312	1.20532	0.947233	1.36936	1.09503	1.31739	1.01317	1.56448	1.27212	0.922394	1.17408	0.418272	1.0081	1.33877	1.29466
60S ribosomal protein L37a	RPL37A				4.8936e-08	30638000	0.545231	-0.18972	P61513	-0.575277	-0.466938	-0.424198	-0.949598	-1.433	-0.46162	0.514597	0.351376	-0.601734	-0.842546	-0.330265	0.598072	0.606319	-0.673334	-1.35363	0.470757	-0.707508	-0.106783
Heterogeneous nuclear ribonucleoprotein M	HNRNPM				1.5554e-22	60902000	0.549535	0.130161	P52272-1	1.40762	0.833132	0.760078	0.462851	0	1.13621	0.566736	0.871271	0.173574	0.355576	-0.0701485	0.355423	0.774292	1.45553	0.895519	0.458788	0.104616	0.710426
APC-binding protein EB1	MAPRE1				9.4338e-11	22007000	0.551042	-0.187288	Q15691	-1.27045	-0.154364	-0.749296	-1.96587	-2.29746	-0.632517	-1.36371	-0.120424	-0.678473	-1.43077	-0.838327	-0.855497	-0.361383	-0.385567	-0.965136	-0.041399	-1.70555	-0.963337
Glycoprotein 25L2	GP25L2				0.00017119	9048600	0.553064	-0.214334	Q9BVK6	-2.15515	-2.74825	-2.42987	-2.28512	-1.72119	-3.11051	-1.60274	-2.33819	-1.7938	-2.01082	-2.78768	-0.868071	-3.83583	-1.74577	-2.79198	-1.23804	-1.44535	-1.53227
Protein transport protein Sec24D	KIAA0755				1.163e-06	24926000	0.556274	-0.154111	O94855-2	-1.39555	-0.979252	0.0619583	0.0341129	-1.48194	-1.23746	-0.262939	-1.48901	-0.102577	-1.03721	-0.727745	-0.606077	-0.463125	-0.670996	-0.727295	-0.812504	0.248266	-0.66898
Autocrine motility factor	GPI				5.2715e-232	322580000	0.558094	-0.10543	P06744	2.41351	2.84996	2.90417	3.05759	3.27546	2.5942	3.02856	3.18633	3.7005	3.37937	3.40757	3.1757	3.08242	2.7539	2.33172	3.05315	3.51972	3.25562
Hsc70/Hsp90-organizing protein	STIP1				2.4477e-106	73920000	0.558677	0.0892184	P31948	0.708265	1.3448	0.875391	0.77186	1.52696	1.00131	0.594257	1.20995	0.842598	1.31527	0.87044	0.396076	1.33643	1.12142	0.696499	0.771881	0.973576	0.590839
					5.0823e-63	64825000	0.560687	0.154805	P15497	0.679787	-0.0794926	1.10037	0.60552	0.906351	0.318884	1.04143	1.44825	0.0816479	-0.143225	0.536955	0.257965	0.220373	0.217003	0.0354652	0.659227	1.73208	1.19365
Enaptin	C6orf98				4.5332e-20	120280000	0.564848	0.295306	Q8NF91-1	2.47558	-0.573385	1.76378	2.82386	0.1115	1.01595	1.81792	0.618385	3.94731	0.954672	1.67598	1.5017	0.73871	1.98892	0.471954	1.0193	1.19803	1.79388
					4.7167e-131	7975300	0.56588	-0.360771	Q3ZBD7	-3.25135	-2.62782	-4.98459	-4.6683	-2.07299	-3.04893	-2.23642	-3.13539	-1.46232	-3.84472	-2.86645	-1.68446	-3.79179	-4.0354	-4.15403	0.0213566	-1.42808	-2.4576
Protein TFG	TFG				0.00016208	16516000	0.566962	0.227102	Q92734	-1.1743	-1.39096	-1.10233	-1.10728	-2.13694	-0.489412	-1.17817	-0.543772	-2.11705	-3.96285	-1.60882	-1.61658	-0.470362	-1.45795	-0.708021	-1.11821	-1.31024	-1.03112
DEAD box protein 21	DDX21				2.5757e-05	6441200	0.568294	-0.206118	Q9NR30-1	-2.61212	-1.9105	-2.36129	-3.23256	-3.21977	-2.71441	-3.31461	-3.29912	-2.76091	-4.01009	-3.55889	-2.07191	-2.56515	-0.720137	-2.27724	-2.46804	-3.06945	-2.82933
Phenylalanine--tRNA ligase beta chain	FARSB				8.9493e-12	18000000	0.569926	0.285243	Q9NSD9	-0.705786	-0.63858	-1.19528	-0.539492	-3.55846	-1.33009	-0.385834	-1.87427	0.336535	0.0178452	-1.90928	-0.495148	-1.77301	-0.536436	-2.41967	-2.92832	-1.09391	-1.3205
Tyrosyl--tRNA ligase	YARS				3.5046e-21	44820000	0.571829	0.275529	P54577	0.216879	-1.5996	0.0968819	0.6674	1.43297	0.410069	0.595081	-0.587402	0.879141	0.978168	-2.23154	0.827505	-0.106035	-1.48453	-0.264595	0.532906	0.590616	0.78916
Histone H2A.Z	H2AFZ				1.2574e-12	5667900	0.57815	-0.540444	P0C0S5	-2.52734	-4.95075	-3.99549	-6.80767	-5.64619	-1.41612	-4.27546	-4.8762	-4.72512	-5.25017	-6.64556	-5.27542	0.0571651	-3.33544	-0.435814	-3.84344	-6.20323	-3.42443
Zyxin	ZYX				5.1725e-249	276810000	0.579785	0.104345	Q15942	2.51633	2.89479	3.00798	2.56676	1.7504	2.84208	2.51501	3.6205	2.78642	2.19908	2.64729	2.26292	2.95184	2.68761	2.79059	2.66248	2.73076	2.62861
A-kinase anchor protein 12	AKAP12				2.6179e-89	44333000	0.580197	-0.39405	Q02952-1	-0.747088	-1.71797	0.205551	0.761747	-0.316263	0.689982	-4.00232	-1.16664	0.403013	-2.41159	-2.70614	0.685858	0.337139	0.709192	1.26909	0.892988	-0.679955	-0.440124
5'-nucleotidase	NT5				1.7328e-20	14527000	0.580984	-0.247289	P21589	-2.7609	-0.0796108	-1.80612	-2.05097	-1.37258	-2.65661	-2.78719	-2.1162	-0.66861	-2.23189	-2.31514	-0.532064	-2.66651	-0.987654	-0.639923	-0.868097	-1.06539	-2.76653
					4.5074e-14	3902700	0.582676	-0.410925	Q2UVX4	-5.19177	-3.99878	-5.99913	-4.67307	-1.93267	-4.05816	-3.02668	-2.31426	-5.34483	-3.91602	-6.85255	-4.56753	-4.26123	-2.43165	-4.50934	-2.79335	-0.962061	-2.54729
Protein transport protein Sec23A	SEC23A				1.7967e-44	47844000	0.58375	0.168268	Q15436	-0.334337	-0.592369	0.330681	0.620871	0.916714	0.314112	1.29022	-0.547478	1.54031	0.233669	-0.229515	0.776161	0.12808	-0.557678	0.151413	0.147901	0.916941	0.457342
Stathmin	LAP18				2.4089e-18	55945000	0.586083	-0.280295	B7Z8N4	1.41094	1.68078	0.759008	0.242746	0.33674	1.40917	0.288137	-3.01362	-0.944691	0.641027	0.302738	0.125769	0.654718	1.2804	0.695549	0.416355	-0.0788307	0.654152
Metallothionein-1G	MT1G				5.5327e-45	10530000	0.586986	-0.25885	P13640-1	-1.7941	-2.89622	-2.03822	-1.97698	-3.46928	-1.37784	-1.27072	-2.27648	-3.84216	-2.99427	-0.302181	-2.52465	-0.401527	-2.32097	-1.5027	-2.674	-3.0127	-2.87936
Tumor protein, translationally-controlled 1	RP11-290D2.1-004				1.0294e-14	43403000	0.587225	-0.267678	Q5W0H4	-1.41145	1.23	-0.0940418	-0.441055	0.461334	-0.934257	-0.379803	-0.850288	-1.13764	-0.536318	0.198328	1.55865	-0.941238	-2.00643	1.33182	-1.26698	0.59265	-0.0785999
La autoantigen	SSB				5.3086e-82	44173000	0.588685	-0.0712268	P05455	0.338131	0.77598	0.206701	-0.15222	0.452421	0.203287	0.278944	-0.401037	0.0464287	0.0228291	0.381027	0.327398	0.35078	0.0207024	0.599295	0.273455	0.141954	0.272236
Transmembrane protein 161B	TMEM161B				0.0038137	42157000	0.589731	-0.146327	Q8NDZ6-1	0.7419	0.814718	-0.211439	-0.702694	-0.526426	0.26541	0.0313625	0.449863	-0.40448	0.724026	0.807055	-0.916706	0.907333	-0.0408135	-0.12475	-0.0338478	0.0896416	0.36322
Poly(RC)-binding protein 2 isoform b variant	hCG_2017557				5.4491e-58	94580000	0.590398	-0.0897942	Q59HD4	1.2799	1.2316	1.3369	1.40967	0.603096	1.83113	1.11497	0.984684	1.04672	1.14533	0.933763	1.03836	1.60536	1.98979	1.58047	0.953663	1.26592	1.13414
Differentially-expressed protein 2	DAB2				1.5599e-28	30336000	0.590408	-0.204	P98082-1	-0.621471	0.932459	-0.98811	0.0886593	0.197109	0.150732	-0.361317	-2.70694	-0.877829	-0.178688	-0.809612	0.315521	-0.23559	-0.240479	-0.557634	-0.846796	0.186329	0.016243
Dolichyl-diphosphooligosaccharide--protein glycosyltransferase 63 kDa subunit	RPN2				9.0926e-08	5270600	0.594449	-0.475941	P04844	-5.59202	-5.93112	-5.18653	-1.58033	-1.40099	-4.7362	-6.21561	-4.54199	-1.74118	-0.140141	-2.80854	-4.75936	-5.98975	-5.52698	-2.82568	-3.33	-3.9461	-3.31596
Signal recognition particle 9 kDa protein	SRP9				1.2616e-05	8173700	0.594632	0.33475	P49458	-1.69327	-3.76822	-2.19807	-3.17064	-1.42198	-0.986563	-1.81449	-2.21283	-2.9758	-2.51063	-2.55147	-2.12386	-2.21807	-1.4279	-3.54558	-0.786985	-6.36772	-1.72239
Cytosolic NADP-isocitrate dehydrogenase	IDH1				3.9115e-06	24995000	0.595431	-0.141804	O75874	-0.448582	-1.32625	-1.06908	-0.779705	0.0706158	-0.986185	-0.439524	-1.03558	-0.277143	-0.636597	-0.553528	0.116322	-0.92387	-0.193701	-1.05649	-0.140406	-1.81808	0.191151
Chloride channel ABP	CLIC1				6.9277e-281	466670000	0.5965	-0.0720779	O00299	3.32193	4.03715	3.50397	3.363	3.32865	3.65296	3.34683	3.94813	3.14196	3.45731	3.76773	3.10474	3.83252	3.51393	3.7268	3.77282	3.82002	3.29742
2-phospho-D-glycerate hydro-lyase	ENO2				3.8752e-197	110200000	0.597499	0.172605	P09104	1.79655	0.380268	1.60841	2.03335	1.56425	1.28212	2.47326	1.05326	2.12752	1.69486	1.56174	1.52826	1.5456	0.0617695	0.342426	1.97448	1.85591	2.20049
Alpha-tropomyosin	C15orf13				7.4097e-257	2776600000	0.600491	0.115135	P09493-3	5.84828	6.27823	6.56581	5.65712	5.79981	6.21366	6.09517	6.75729	6.66244	6.93076	6.4686	5.30868	6.46525	5.91789	5.48536	6.33799	5.96363	5.96345
Basic leucine zipper and W2 domain-containing protein 2	BZW2				2.8632e-81	10182000	0.60299	-0.220491	Q9Y6E2	-1.50872	-1.22633	-1.53086	-1.02557	-1.93176	-2.16255	-1.56517	-4.76948	-2.02214	-2.03648	-1.73779	-1.26547	-2.22492	-1.00994	-2.87468	-1.62039	-1.35646	-1.63202
40 kDa SR-repressor protein	FUSIP1				0.00022017	2160400	0.60327	-0.197527	O75494-1	-4.31895	-4.90571	-4.24606	-3.75243	-3.23795	-3.58292	-3.92429	-4.78432	-4.22485	-3.7211	-4.84792	-2.21952	-3.56673	-3.15258	-4.67697	-3.3335	-5.34698	-4.33444
					9.7709e-21	5338300	0.604766	0.452397		-5.60466	-7.14602	-6.1745	-3.20439	-4.62905	-3.28407	-3.68151	0.149061	-3.87567	-5.61485	-5.61322	-5.71009	-4.88823	-4.55259	-4.66221	-4.93942	-0.921501	-4.62028
Double-stranded RNA-binding protein 76	DRBF				4.7197e-46	44677000	0.605073	-0.0925668	Q12906-4	0.367565	0.212414	-0.170557	-0.548737	0.035841	0.373659	-0.236786	0.65797	0.02668	0.0824375	0	-0.0426388	0.563473	0.592342	0.186993	0.4862	-0.607054	0.289398
Actin, aortic smooth muscle	ACTA2				0	2420000000	0.608037	-0.170945	P62736	3.96571	4.96437	6.03957	5.51582	5.90907	5.61311	5.96457	7.44046	5.70804	5.51458	6.1838	5.80787	5.53494	5.66447	5.53581	5.9678	6.43618	6.01377
cDNA FLJ55259, highly similar to Four and a half LIM domains protein 1	FHL1				0	405860000	0.608274	-0.238157	B7Z793	1.98954	2.15714	3.64944	2.85662	2.30396	3.38801	3.1708	4.24663	2.69817	3.08791	2.10138	3.44225	3.71403	3.8344	3.82036	4.32795	0.615284	3.66015
Annexin A1	ANX1				0	1581000000	0.608537	0.0855236	P04083	5.16612	5.79606	4.99918	5.49392	5.04212	5.26706	5.21976	6.09495	5.07468	5.01273	5.58371	4.83098	5.44779	5.17887	5.64057	5.07581	5.64514	4.96855
Parathymosin	PTMS				1.5681e-30	28370000	0.611882	-0.246304	P20962	-0.887615	-1.03991	-0.832531	-0.945091	-1.88965	-0.130379	-1.04568	0.920961	-3.5175	-1.4605	-0.443151	-2.19276	0.559154	-0.965004	-0.296192	-0.751194	-0.984373	-0.616644
Annexin A2	ANX2				0	8414100000	0.614735	-0.0616995	P07355-2	8.0128	7.95555	7.5688	7.73952	7.60992	7.68792	8.21147	8.04941	7.51168	7.68645	8.16694	7.6738	8.11162	7.57586	7.51266	8.11341	8.099	7.96262
GTP-binding protein 1	GBP1				1.1149e-05	45416000	0.615359	-0.198875	P32455	-1.28403	-0.2145	0.519846	0.0301971	-0.909946	-0.0647717	0.988014	0.274681	-0.623432	-0.243914	1.27043	-2.01616	0.548399	-0.091032	0.836639	0.231506	-0.10737	0.0774365
Coronin-1C_i2 protein	CORO1C				8.9816e-230	336160000	0.616048	-0.0443437	A7MAP0	3.09859	3.11858	3.24083	3.1603	2.91825	3.35587	3.26098	3.12749	3.08004	3.29315	3.60608	3.20831	3.17994	2.88191	3.07357	3.30798	2.88703	3.32206
Histone H1.3	H1F3				9.5757e-19	226210000	0.616143	0.165415	P16402	2.88417	2.13804	2.73006	1.59248	1.45113	3.29069	2.70192	3.06318	2.32445	2.59648	2.20462	1.65661	3.2792	2.15324	2.8137	2.59173	0.771538	2.6203
Beta-thionase	CBS				1.6483e-09	8266400	0.61645	0.270364	P35520-2	-2.41815	-5.25459	-2.09902	-2.74543	-2.24255	-3.39293	-1.85241	-0.654671	-1.43891	-4.42415	-2.79212	-3.53607	-1.94686	-3.35504	-2.53318	-2.03141	-1.56499	-2.34813
Glutathione S-transferase Mu 3	GST5				2.7007e-10	16282000	0.61756	0.317193	P21266	-1.89798	-0.186573	-2.33076	0.0102425	-3.67652	-1.81686	-2.00705	0.606584	-2.89771	0.311546	-1.58431	-2.47887	-1.13919	-3.65907	-3.10561	-1.42879	-2.67757	-1.28949
Apoptosis-inducing factor 1, mitochondrial	AIF				0.0014592	5425400	0.619244	-0.28115	O95831-1	-3.43549	-4.76585	-4.21639	-1.11814	-2.63419	-2.72325	-1.78548	-3.03767	-5.31644	-3.24835	-2.85088	-4.51505	-3.61788	-1.98412	-1.23102	-2.6591	-3.47262	-2.92352
MYH14 variant protein	FP17425				3.8846e-229	127370000	0.619567	-0.125624	B0I1S2	1.1832	1.31307	1.94306	1.12964	1.12311	1.88881	0.796425	2.66448	1.58126	1.60281	2.05661	0.57626	1.94994	1.17174	1.87665	1.74542	1.84219	1.93206
64 kDa autoantigen 1D	LMOD1				0.00011465	29560000	0.621676	0.20994	P29536-2	0.148523	0.692776	0.312735	-0.108282	-0.348112	-0.306692	0.32543	-2.79891	0.100664	0.829382	-0.146805	-0.854237	-0.783699	-1.63095	-0.685698	-0.61294	-0.379126	0.392754
Eukaryotic translation initiation factor 3, subunit E interacting protein	AL022311.1-001				3.1203e-14	6963900	0.623199	0.233395	B0QY89	-2.63881	-3.19025	-2.74163	-1.30237	-1.21029	-3.09692	-2.43538	-3.72147	-2.13207	-1.81847	-1.03137	-1.42536	-3.8073	-3.68832	-3.2619	-4.21013	-2.60502	-2.72186
1,4-alpha-glucan-branching enzyme	GBE1				2.673e-20	101440000	0.624504	-0.0953373	Q04446	0.441059	1.66911	1.29319	1.25332	1.18188	0.794327	0.750233	2.0438	1.72418	0.786701	1.36022	1.31772	1.41004	1.1689	1.50982	1.59465	1.54952	1.31156
p23	RRAS				0.0011646	4837500	0.624886	-0.440536	P10301	-3.80925	-5.20834	-6.35037	-1.95295	-2.74167	-4.59238	-3.67956	-5.35374	-1.39855	-0.823793	-3.68277	-1.03584	-6.67105	-2.63819	-6.28455	-4.6086	-2.44873	-2.92847
Bifunctional aminoacyl-tRNA synthetase	EPRS				1.2971e-47	92839000	0.625851	0.0748128	P07814	1.21114	0.761782	1.29383	1.46646	1.32566	0.956694	1.72635	1.26598	1.58484	0.51185	1.02183	1.41182	1.31965	1.25709	1.07812	1.36958	1.76036	1.18911
40S ribosomal protein S28	RPS28				1.5918e-47	79649000	0.626635	-0.050756	P62857	1.18486	1.22947	1.21696	1.15153	0.828615	1.15869	1.18871	0.624466	1.04724	0.914219	0.782606	1.14923	1.23645	1.43304	1.14725	1.13424	1.4069	0.883389
GAP-associated tyrosine phosphoprotein p62	KHDRBS1				2.7089e-08	5978000	0.627496	-0.262217	Q07666-1	-2.77015	-3.12231	-2.82343	-2.99516	-2.12726	-4.26098	-3.5781	-3.87681	-2.6121	-1.82799	-2.10411	-1.22123	-5.4389	-4.71047	-2.38416	-3.8144	-2.41357	-1.89153
Four and a half LIM-domain protein 2	FHL2				6.5525e-227	92024000	0.629461	-0.129143	Q2I5I4	0.309267	0.658722	1.01231	0.869324	1.37794	0.209467	1.76523	1.9602	1.61414	1.5178	1.55244	1.70923	1.29232	1.33363	0.199106	1.5031	0.947596	0.883676
Nuclear transport factor 2	NTF2				0.0055709	43666000	0.631578	0.0769723	P61970	0.104692	-0.149443	-0.173954	0.64266	0.0537338	0.0799789	0.269074	0.703243	0.299643	0.40457	-0.062746	0.081461	0.439144	0.451237	-0.396378	0.37553	-0.450113	0.294172
ATP-dependent RNA helicase A	DDX9				7.331e-14	32341000	0.63433	-0.0816171	Q08211	-0.0619373	-0.434912	-0.234804	-0.285677	-0.430534	0.133501	-0.263941	-0.431696	-0.345715	-0.0598259	-1.11065	-0.244926	0.206757	0.23521	0.335533	-0.187351	-0.0975323	-0.698374
DnaJ homolog subfamily B member 4	DNAJB4				9.6193e-07	8381500	0.635593	0.169274	Q9UDY4	-2.8828	-1.21161	-1.89558	-1.71555	-1.68463	-3.24465	-2.17421	-3.07457	-1.67067	-2.60103	-1.88766	-1.75242	-3.04342	-1.95802	-3.48795	-2.6803	-0.976376	-2.69057
Leucine--tRNA ligase	KIAA1352				1.8427e-62	19961000	0.635931	0.147736	Q9P2J5	-0.806374	-2.28959	-0.503111	-0.366379	-0.677898	-1.65845	-0.34869	-1.35092	-0.0911083	-0.412424	-0.874519	-0.416925	-1.47785	-2.03041	-1.2168	-1.55571	-0.936138	-0.501371
Leukocyte elastase inhibitor	ELANH2				0.00020088	6945100	0.636775	0.233759	P30740	-1.51308	-1.65685	-1.41594	-3.11971	-1.86089	-4.12048	-2.17983	-4.03473	-2.68394	-2.09417	-3.21231	-2.32547	-4.32512	-3.91016	-1.68607	-1.22001	-2.95583	-2.96015
DDAHI	DDAH				0.0019341	3946300	0.63779	-0.273437	O94760	-2.51628	-3.91325	-6.60484	-4.81475	-4.4923	-3.45126	-3.1685	-2.73585	-3.71574	-3.67012	-4.96272	-4.50457	-1.86134	-2.60897	-2.11336	-4.33274	-4.43009	-4.46792
cDNA, FLJ93510, highly similar to Homo sapiens JTV1 gene (JTV1), mRNA	AIMP2				1.6239e-14	6519800	0.637791	-0.200246	B2R7M3	-2.37016	-2.55413	-2.08872	-2.06816	-1.83677	-3.23008	-3.04421	-5.06761	-1.72707	-1.79336	-2.05242	-1.58513	-3.3938	-3.22043	-3.24417	-2.60093	-2.52837	-1.76608
Copine I	CPNE1				2.2634e-07	21883000	0.637897	0.316133	B0QZ18	-0.00766373	-5.19046	0.21275	-0.717262	-1.38834	-0.915554	-0.275227	-1.46682	0.522795	-0.947754	-1.19764	0.0363045	-1.95157	-0.572472	-1.37246	-3.1832	-2.3082	-0.573988
Asparagine synthetase [glutamine-hydrolyzing]	ASNS				1.983e-48	37904000	0.638642	-0.157659	P08243	0.71759	-2.04844	-0.170965	0.564913	0.130283	-0.96126	0.588316	-0.0675774	0.792986	0.236319	0.106222	0.533752	-0.0282536	-0.391378	-0.1537	0.25333	-0.169769	0.578262
Putative uncharacterized protein SCFD1	SCFD1				6.1457e-06	7911900	0.638915	-0.160075	A8MVJ7	-2.27734	-2.44863	-3.2399	-2.22	-2.45312	-1.79405	-2.73958	-3.08871	-2.45437	-3.87439	-2.67696	-1.78435	-2.60151	-0.728191	-1.98797	-3.24938	-2.34326	-2.029
60S ribosomal protein L22	RPL22				2.2623e-27	89535000	0.639553	0.133168	P35268	1.38001	1.41412	1.1207	0.915262	0.309975	1.55951	1.24184	1.89615	0.211424	0.281694	0.49716	0.311663	1.90944	0.800066	1.95156	1.14872	0.776342	1.17383
Alpha-NAC	HSD48				2.3336e-82	50003000	0.6406	-0.0870866	Q13765	0.604792	0.677235	0.601112	-0.161631	-0.104477	0.606276	-0.0107326	0.497499	-0.23584	-0.575039	0.317522	0.318727	0.643236	0.363256	0.756477	0.33164	0.617828	0.484364
Hydrophobic protein HSF-28	DC2				1.2e-09	16236000	0.641584	-0.149332	Q9NRP0	-0.637915	-1.6339	-1.63277	-1.2885	-1.25321	-1.8951	-2.10416	-2.1943	-0.0265751	-1.16233	-1.68595	-1.38053	-2.09859	-1.73331	-1.13691	-1.33974	0.103449	-0.888556
Never in mitosis A-related kinase 7	NEK7				6.8058e-28	61457000	0.642454	0.0971909	Q8TDX7	0.751883	0.500502	0.515804	0.944065	0.794052	0.639534	1.51368	0.0310707	1.13866	0.566166	1.30951	0.702091	0.273363	1.23254	-0.126009	0.425171	0.743942	0.827757
Thioredoxin-binding protein 2	TXNIP				0.004182	1963100	0.643675	-0.34635	Q9H3M7	-5.16144	-6.10298	-5.59875	-5.3078	-4.70826	-5.37558	-5.02494	-5.49552	-4.09051	-1.75449	-2.79885	-6.43276	-4.81439	-7.86353	-6.08438	-6.17681	-5.61866	-2.20477
Splicing factor U2AF 65 kDa subunit	U2AF2				4.263e-12	29863000	0.643737	0.0820728	P26368-1	-0.121975	-1.03664	-0.315266	0.0454826	0.223637	-0.0958042	-0.309317	-0.823931	-0.290693	0.0918522	-0.447786	0.182808	-0.439285	-0.431437	-0.77556	-0.642429	-0.717344	-0.283983
Protein S100-A13	S100A13				1.9637e-26	18756000	0.643971	-0.160215	Q99584	-1.87256	-1.27525	-2.32924	-1.33165	-2.01891	-0.883017	-1.41346	0.00400352	-1.94827	-1.90535	-0.818405	-1.8416	-0.384865	-2.17675	-0.235695	-1.29995	-0.921343	-2.04245
CNDP dipeptidase 2	CN2				0.00010607	3067100	0.644703	0.232901	Q96KP4-1	-3.51646	-4.71957	-5.1191	-3.18326	-2.53117	-2.49763	-3.81715	-4.57149	-3.93042	-4.43677	-3.72527	-4.17408	-2.72455	-6.35664	-4.89381	-3.86743	-2.79852	-3.00529
Inosine phosphorylase	NP				2.7334e-09	13098000	0.644987	0.153035	P00491	-2.19828	-0.924725	-1.71297	-0.70294	-0.473656	-1.83633	-1.44992	-2.76072	-2.01528	-1.48907	-2.79967	-0.537241	-2.06036	-1.40754	-1.80986	-2.16031	-1.81259	-1.3755
5'-phosphoribosylglycinamide transformylase	GART				3.5302e-09	11781000	0.645222	-0.140578	P22102-1	-2.11431	-1.46596	-1.34319	-1.82184	-1.14218	-0.799337	-2.28117	-3.43809	-1.86705	-1.99106	-1.17855	-0.914617	-2.53057	-1.60904	-1.76912	-1.77072	-1.56936	-1.67488
PA2G4 protein	PA2G4				7.6854e-74	45297000	0.647931	-0.167017	Q05D08	0.679394	0.169332	0.387371	-0.369451	-0.872732	0.532444	0.459782	0.625938	-1.57538	-1.28982	0.554266	-0.712681	0.965731	0.631582	0.560608	0.575167	-0.139076	0.394068
L-lactate dehydrogenase	LDHA				0	6516100000	0.648359	0.092829	B7Z5E3	7.15844	7.57381	7.56122	8.05006	7.33069	6.91134	7.48934	7.56199	7.58357	7.7995	7.91358	7.18618	7.36057	6.62126	6.58724	7.35446	7.92482	7.6374
Prefoldin subunit 1	PFD1				0.0025784	5879400	0.649377	0.146032	O60925	-2.59286	-2.26192	-2.08095	-3.84368	-3.93125	-1.85556	-3.0704	-2.65694	-3.08107	-3.84567	-3.30851	-3.59307	-2.36823	-1.93383	-2.69622	-2.741	-3.15631	-3.04607
Synaptopodin 2	SYNPO2				0.00027538	3896600	0.649891	0.345633	B2RWP6	-4.77225	-3.0237	-6.05624	-5.4287	-6.91613	-5.90136	-5.80586	-0.0533638	-4.00527	-5.43421	-4.94305	-6.02556	-3.97945	-4.75082	-4.13246	-4.23112	-5.32053	-6.25637
ATP-dependent RNA helicase eIF4A-2	DDX2B				2.2229e-87	19987000	0.651405	-0.113237	Q14240-2	-1.62076	-0.979857	-1.50667	-1.49355	-1.56222	-0.85405	-1.3944	0.251068	-1.12215	-1.72419	-1.21361	-0.402714	-0.447516	-1.21408	-0.954958	-1.20004	-0.692101	-1.41427
Protein DB83	DB83				1.2161e-11	7354800	0.653083	0.165348	P57088	-2.80281	-2.40202	-0.865919	-1.82402	-2.3167	-2.93339	-2.51594	-4.04186	-2.17409	-1.65392	-2.4695	-2.0929	-3.30185	-2.71855	-3.88429	-2.21012	-2.49446	-2.53932
Myosin I beta	MYO1C				1.5052e-135	193940000	0.653714	0.0553059	O00159-1	2.28134	2.31327	2.39812	2.17645	2.21946	2.01599	2.28332	2.82355	2.61826	2.47807	2.47929	1.989	2.28418	1.72162	2.29197	2.52115	2.49139	2.37533
cDNA FLJ57527, highly similar to 60S ribosomal protein L31	RPL31				1.0922e-36	113260000	0.654533	-0.118222	B7Z4C8	2.1206	2.12253	1.90683	2.0745	1.79136	-0.0685062	1.5996	0.582779	1.45861	1.56551	1.58453	1.66768	1.63657	1.39655	1.71568	1.44733	1.82547	1.81298
Brain-type aldolase	ALDC				1.0815e-246	207800000	0.658832	-0.146017	P09972	1.23585	2.16711	2.60165	2.17365	2.06689	2.82752	1.64714	2.05146	1.62333	0.947775	3.13927	1.3157	2.61358	2.04446	2.77666	2.44552	3.16686	1.25892
cDNA FLJ50617, highly similar to Tubulin beta-7 chain	DAAP-285E11.4-003				0	823960000	0.659468	0.0698092	B4DQN9	3.96805	4.31321	4.6644	4.31846	4.90603	4.55742	4.53595	4.06388	4.48612	3.91899	4.0816	4.65871	4.603	4.66853	4.51718	3.85349	4.79223	4.09151
40S ribosomal protein S12	RPS12				3.3839e-21	318800000	0.660573	-0.0453998	P25398	3.06258	3.14026	3.10895	2.64401	2.93882	3.17809	3.25421	3.17473	2.99265	2.69115	3.04045	3.30724	3.08815	3.54605	2.95504	3.1246	2.93364	3.21658
26S proteasome non-ATPase regulatory subunit 3	PSMD3				5.3964e-05	3826100	0.661408	-0.212636	O43242	-3.22652	-4.33927	-3.09047	-2.8031	-2.63516	-3.90337	-3.02273	-6.44167	-3.19353	-2.66977	-3.18824	-2.23063	-4.1046	-4.38105	-3.23545	-4.66613	-3.08958	-3.17663
Heterogeneous nuclear ribonucleoprotein K	HNRNPK				0	399480000	0.664273	-0.0599812	P61978-2	3.66543	3.36191	3.46944	3.08003	3.41964	3.46192	3.4216	3.08322	3.2742	3.51441	3.46928	3.64896	3.39971	3.73705	3.34445	3.42762	2.53203	3.70372
PDZ and LIM domain protein 2	PDLIM2				4.5917e-53	31990000	0.664985	0.115838	Q96JY6-3	0.497923	-0.654081	0.300743	0.137779	-1.16401	-0.849867	-0.333836	0.0864963	-0.025362	-0.73745	-0.0597401	-0.55188	0.301731	-1.02613	-1.1459	-0.229338	0.108755	0.293196
Actin-like protein 3	ACTR3				1.48e-112	299940000	0.671071	0.0565968	P61158	2.67612	3.21298	3.14293	3.32668	2.81618	2.90337	2.94876	3.36083	2.44283	2.77842	2.94183	2.86574	2.96964	2.98096	2.99573	2.58815	3.46186	2.73898
CPI-B	CST6				6.2316e-78	165050000	0.671348	0.0961533	P04080	1.72882	1.81488	1.86916	2.30183	2.46783	1.28119	2.47494	2.54224	2.40044	2.35507	2.74087	1.91727	1.23639	1.32404	1.79929	1.95839	2.4419	2.24274
26S protease regulatory subunit 8	PSMC5				3.5736e-05	11726000	0.674705	-0.183986	P62195	-2.31279	-1.32321	-2.11789	-0.767773	-1.15773	-2.81577	-1.30619	-2.14565	-3.35215	-2.84643	-1.74002	-0.573109	-3.25839	-1.2513	-1.14573	-2.54956	-0.532753	-1.74598
cDNA FLJ52364, highly similar to Heat-shock protein 105 kDa	hCG_32198				1.0503e-11	13655000	0.676711	-0.152541	B4DYH1	-0.632744	-0.814299	-2.31477	-1.33031	-1.61654	-1.59009	-3.03603	-2.21568	-1.76031	-1.95639	-2.17245	-2.25615	-0.959843	-0.0260143	-1.36646	-1.15777	-1.5617	-2.48114
Cervical mucin-associated protein	CMAP				1.8778e-37	10083000	0.678349	-0.235023	Q9UJU6-3	-3.88039	-1.82746	-2.82352	-2.95064	-3.56531	-2.48095	-3.01106	-0.440937	-3.996	-3.28982	-1.73989	-4.40727	-0.775852	-3.06657	-0.677267	-2.5442	-3.00318	-3.35701
Isoamyl acetate-hydrolyzing esterase 1 homolog	IAH1				0.0020532	2924300	0.68037	-0.21501	Q2TAA2	-5.01852	-3.46634	-3.91702	-3.97978	-3.94383	-4.39295	-5.42219	-1.94655	-5.14737	-6.19733	-3.56052	-5.04018	-3.10441	-3.63213	-2.82241	-3.84246	-2.76566	-4.33436
Myosin phosphatase-targeting subunit 1	MBS				6.3062e-06	5698700	0.682268	-0.33057	O14974-1	-4.08627	-5.4562	-5.90964	-5.22008	-5.60282	-4.52708	-6.74973	-0.219162	-3.91535	-5.258	-5.90914	-3.87587	-1.38658	-4.12313	-3.09714	-6.06711	-4.61493	-4.37928
Actin-related protein 2/3 complex subunit 3	ARC21				8.6466e-28	85116000	0.683238	0.0617301	A8MYY8	0.946999	1.33322	1.37068	1.68066	1.28913	0.912363	1.25674	0.966196	1.58306	1.19338	1.18532	1.596	1.14496	1.71794	0.476017	1.15172	1.04612	1.27201
Azoreductase	DIA4				3.5593e-36	287860000	0.68433	0.154306	P15559	0.857195	3.04454	2.6119	2.78926	2.00041	2.59064	2.68825	3.9105	3.6489	2.31607	2.10877	1.48983	2.69448	2.38408	3.60278	3.34997	1.95849	2.84835
AU-rich element RNA-binding factor	HNRPDL				1.2615e-15	13819000	0.684769	-0.178225	O14979-1	-0.621809	-0.986368	-1.96197	-2.88923	-2.30841	0.0233402	-2.33498	-3.10414	-2.79963	-1.65263	-0.981194	-2.41964	-0.902535	-1.08351	-1.31882	-2.11511	-2.68965	-2.21608
Small nuclear ribonucleoprotein Sm D3	SNRPD3				1.4387e-71	39002000	0.685076	-0.101917	C9JQC3	0.490192	0.324856	0.117369	-0.420763	-0.568632	0.467234	0.136904	-0.229685	-0.880789	-0.481079	-0.705776	0.0388622	0.587639	0.619667	0.582952	0.275749	-0.76808	0.204004
Nicotinamide N-methyltransferase	NNMT				5.7098e-59	52687000	0.685124	0.129869	P40261	-0.118332	-1.26429	0.319805	1.09728	0.763899	0.0665379	0.802141	0.130745	1.711	1.00815	0.279631	-0.025919	-0.285345	0.138624	0.0705662	0.0168362	0.290558	0.846861
Nucleolin	NCL				5.9269e-89	195950000	0.68923	-0.0822497	P19338	2.83336	2.59133	2.31225	1.86074	1.83066	2.64743	2.42425	2.33682	1.61324	1.65622	2.21447	2.19832	2.89176	2.84216	2.67952	2.5764	1.77215	2.35932
Serine/threonine-protein phosphatase	PPP1A				0	141850000	0.690698	-0.0454725	Q07161	2.02038	1.95129	1.76541	1.91575	2.08811	1.66074	1.99349	1.49162	2.11096	2.32736	2.03447	2.07503	1.5593	1.72593	1.56152	1.93407	2.07213	2.11719
Alpha-tubulin 3	TUBA1A				0	2565400000	0.693325	0.050447	Q71U36	6.32789	6.33192	6.05053	6.13422	5.73512	6.09372	6.27819	5.73821	6.23103	6.02665	5.71063	6.08844	5.96532	6.44759	6.11129	5.70106	6.56588	5.84994
Microtubule-actin cross-linking factor 1, isoform 4	ABP620				0.0013096	158410000	0.701778	-0.247648	Q96PK2	0.238872	1.94437	1.21996	0.227947	0.525265	0.844759	0.587322	3.69823	0.51939	-1.88063	1.04079	0.396856	2.60939	1.0833	2.90989	2.58255	2.60884	0.68397
Serine/threonine-protein phosphatase PP1-beta catalytic subunit	PPP1CB				0	27912000	0.702865	0.102834	P62140	-0.692356	-1.08021	-0.475954	-0.596321	0.00310707	-0.700529	-0.873856	0.399992	-0.200359	0.549807	-1.29714	-1.06351	-1.12182	-0.893272	-0.665667	-0.572619	-0.44635	0.368578
ATP-dependent RNA helicase DDX1	DDX1				1.7764e-26	66127000	0.702905	0.129057	Q92499	0.676188	1.10347	1.86102	0.697941	1.17432	0.436653	1.11169	0.442211	0.93087	1.06692	0.722704	1.69738	-1.3964	0.625273	1.30995	0.861399	1.35911	1.02652
56 kDa U2AF65-associated protein	BAT1				6.9453e-37	129840000	0.704003	-0.0566163	Q13838-2	2.3282	1.76853	1.9692	1.61378	1.79832	1.64129	1.76834	1.20955	1.79037	2.00451	1.73274	1.9242	1.40173	1.8535	1.64593	1.98756	1.41021	2.43674
Extended synaptotagmin-1	ESYT1				2.6041e-11	26870000	0.705619	-0.170808	Q9BSJ8-2	-0.982658	-1.04515	-1.50948	0.265701	0.0740681	-1.57178	-0.739433	-1.51043	-0.307302	1.41566	0.681013	-1.82354	-1.00828	-2.09421	-1.42699	-0.480455	-0.33985	-0.712538
Adenosine 5'-phosphotransferase	ADK				0.00051596	20283000	0.706163	0.11081	P55263-1	-1.00737	-0.179997	-0.746967	-0.334372	-0.677797	-0.967102	-0.205008	-2.03405	-0.843685	-0.460306	-0.44552	-0.18672	-1.40738	-1.51528	-1.69771	-1.23794	-1.17578	0.132994
Putative uncharacterized protein RPL23A	hCG_1988529				3.4764e-14	90135000	0.710775	-0.0555952	A8MUS3	1.32473	1.38406	1.19084	1.00119	0.786678	1.62855	1.02905	1.46102	0.887152	1.20238	1.4828	0.94656	1.86199	1.33847	1.29467	1.39719	0.94709	0.722469
Proteasome subunit alpha type-7	HSPC				1.3136e-88	104080000	0.712917	-0.0364285	O14818-1	1.27839	1.59139	1.475	1.32616	1.31757	1.68026	1.29424	1.58461	1.06187	1.03453	1.48327	1.37849	1.82173	1.48399	1.63396	1.40665	1.35481	1.3399
Rho cDNA clone 12	ARH12				6.2528e-28	37858000	0.712945	0.101637	P61586	0.906012	0.89319	-0.0440769	0.153917	-0.50073	-0.221243	-0.108015	-1.63391	0.380123	0.305729	-0.441444	-0.273346	0.046072	-0.464682	0.0579338	-0.159906	0.0711994	-0.231024
MYH-1c	MYO1B				5.8885e-17	17397000	0.713716	-0.163128	O43795-1	-2.35889	-1.70152	-1.8052	-0.592905	-0.790445	-1.62452	-1.95348	-2.88277	0.119541	-2.8209	-2.28216	-0.100588	-1.08374	-0.0204334	-1.88067	-1.50953	-1.27486	-1.14916
eIF3 p167	EIF3A				2.8277e-23	53598000	0.714103	0.0751364	Q14152	0.679655	1.57341	0.270872	0.736446	0.500046	0.209879	0.629486	-0.355783	0.629313	0.704495	0.461761	0.631105	-0.0112629	0.738312	0.436863	-0.0492783	0.843317	0.441782
56 kDa autoantigen	ANX11				7.036e-91	44822000	0.714387	-0.0599842	P50995	0.335892	0.268929	0.534239	0.879654	0.241287	-0.0214291	-0.106945	0.396849	0.269613	0.919174	0.116766	0.855476	0.218588	-0.0804443	0.00767326	0.142128	0.362524	0.796061
cDNA FLJ59687, highly similar to Secernin-1	KIAA0193				4.3532e-08	13891000	0.716978	-0.17133	B4DHM0	-2.51844	-1.41701	-2.28326	-0.831913	-2.38184	-1.59752	-2.96859	-0.827839	-3.08622	-2.84164	-1.62427	0.200104	-2.32061	-2.15622	-0.599298	-3.09932	-1.26609	-2.66331
Cytosolic thyroid hormone-binding protein	OIP3				0	4875900000	0.718917	0.04787	P14618-1	6.92186	7.71455	6.69979	7.06416	7.1364	6.91183	7.07746	7.2412	6.84101	6.69913	7.28127	6.98727	7.16462	6.77636	6.79573	7.06219	7.49731	6.91356
Calcium-binding protein 39	CAB39				0.00030741	4472300	0.719167	0.172224	Q9Y376	-3.39352	-2.992	-2.62256	-2.12976	-1.8529	-3.5778	-3.23133	-5.35215	-3.13846	-1.98611	-2.64051	-2.44547	-4.36889	-4.1204	-4.54344	-3.7252	-3.78414	-2.22635
60S ribosomal protein L12	RPL12				8.2526e-166	180630000	0.72056	0.0790687	P30050-1	2.60538	2.53534	2.2073	2.00192	1.84796	2.72822	2.40766	2.85511	1.31068	1.5956	2.00669	2.02799	2.93132	2.35773	2.53489	2.55185	1.73443	2.04745
18 kDa phosphoprotein	CFL				0	1568000000	0.720769	0.033122	P23528	5.14269	5.81189	5.59532	5.1992	4.95899	5.4037	5.41381	5.51543	5.31892	5.24814	5.42946	5.19792	5.22405	5.33451	5.38088	5.41343	5.36508	5.46839
Putative uncharacterized protein DBN1	DBN1				3.514e-59	64776000	0.726981	0.118148	A8MV58	0.508635	1.31758	1.10122	-0.837917	1.35846	0.0368424	1.31372	0.317137	1.05878	1.01119	0.914307	1.33471	0.186207	0.169651	0.0451908	-0.456257	1.52954	0.376579
Putative uncharacterized protein MATR3	MATR3				4.5453e-17	13326000	0.727079	0.0969084	A8MXP9	-1.46908	-1.77152	-1.418	-1.6851	-2.65318	-1.20359	-1.44971	-1.58602	-1.60309	-1.98186	-2.96247	-2.04612	-0.393282	-1.48503	-1.62298	-1.86324	-1.2075	-2.14898
Eukaryotic translation initiation factor 4H	EIF4H				1.7315e-35	41593000	0.730694	0.0572035	Q15056-2	0.379366	0.19178	0.59202	-0.22068	0.0989685	0.741926	0.193344	-0.0844841	-0.462419	-0.0437756	0.476515	-0.238176	0.587177	-0.0368996	0.190704	0.027771	-0.317148	0.268822
Hemidesmosomal protein 1	PLEC1				0	3132900	0.734273	0.26019	Q15149-4	-4.35978	-6.42486	-6.36124	-4.83313	-5.16974	-2.78916	-3.59023	-2.02114	-3.52626	-4.3487	-3.87607	-4.52273	-1.97872	-7.26638	-2.51028	-5.47093	-5.35824	-6.08521
BAG family molecular chaperone regulator 2	BAG2				1.152e-10	19709000	0.735277	-0.127304	O95816	-0.803885	-2.31553	-0.778683	-0.4044	-0.663965	-1.27131	-0.462315	-2.59685	-0.662315	-1.42733	-1.06801	0.187227	-1.29711	0.0591908	-0.905649	-0.563831	-1.78061	-2.0174
Elongation factor Tu GTP-binding domain-containing protein 1	EFTUD1				5.1432e-05	2283200	0.738986	0.142775	Q7Z2Z2-1	-4.97898	-4.51851	-5.3228	-4.13144	-4.04389	-4.62799	-4.17985	-4.00709	-3.46026	-5.19442	-4.93318	-4.13388	-5.51819	-1.88346	-3.99204	-4.32822	-5.15934	-5.41306
26S proteasome non-ATPase regulatory subunit 1	PSMD1				4.5708e-36	32912000	0.739489	-0.18534	Q99460-1	-0.822319	0.581438	-2.00527	-0.595846	-2.09505	-0.0104942	-2.0655	-0.187298	0.183891	-2.02567	-1.51513	-1.7831	-2.06458	0.854275	1.16754	0.165089	0.213011	-0.359823
Protein FAM98A	FAM98A				0.0018764	7524000	0.741133	0.122744	Q8NCA5	-2.37645	-1.77774	-2.23796	-1.58799	-1.70386	-2.56277	-2.1526	-4.50812	-1.74713	-2.13114	-2.70128	-1.51663	-3.26663	-2.76626	-3.09845	-2.69551	-1.93774	-1.64567
Beta-diketonase	FAH				7.6425e-11	5995700	0.745967	0.192729	P16930	-3.26224	-3.07016	-2.76268	-1.00416	-1.09534	-3.88387	-3.1009	-4.72877	-2.54833	-2.37065	-0.935259	-1.1798	-4.60306	-3.67961	-3.8504	-3.27253	-3.14321	-4.15651
Lysosomal-associated membrane protein 2, isoform CRA_b	hCG_39412				7.9074e-18	12002000	0.746096	0.123932	Q6Q3G8	-1.82393	-1.82819	-2.68106	-0.621622	-1.2741	-2.00143	-1.4338	-2.49269	-0.580483	-0.413569	-1.03912	-1.6413	-2.68082	-2.3249	-2.62085	-1.99338	-2.424	-0.71476
IGFBP-rP1	IGFBP7				7.9368e-05	21280000	0.746607	-0.145765	Q16270	-1.58794	-0.114227	-1.43505	-0.563982	0.0697269	-1.89386	-1.58037	-1.32886	-1.30508	0.411943	0.512659	-2.11875	-2.21144	-2.14051	-1.8158	-0.181515	-0.468401	-0.415932
					1.4452e-07	22704000	0.747126	0.27906		-0.71406	-2.08584	-3.60988	-2.75687	0.19973	-2.39561	0.452167	0.499865	-3.43529	-5.29261	-2.97467	-2.38804	-1.86653	-1.97484	-2.91261	-0.0466957	1.08203	0.0166378
Eukaryotic translation initiation factor 2 subunit 1	EIF2A				9.6612e-51	25817000	0.748405	-0.0580637	P05198	-1.38896	-0.294146	-0.290026	-1.0431	-0.818787	-0.844439	-0.872307	-0.187891	-1.01336	-1.39728	-0.879255	-0.401264	-0.452871	-0.224936	-0.556843	-0.651974	-0.834209	-0.831808
GTP-binding protein 9	GTPBP9				1.4263e-62	29404000	0.749742	-0.162356	Q9NTK5-1	-0.172413	-0.797186	-0.886259	-0.981785	0.675192	0.624119	-1.01455	-2.61352	-0.269915	-0.0353775	-0.538504	0.121263	-2.88401	0.890402	-1.23533	-0.443722	0.673731	-0.523556
					1.437e-79	173990000	0.750693	0.133778	Q3SX09	1.91836	2.05441	-0.153959	2.28588	2.97342	2.76023	1.86025	2.6495	2.18635	2.10498	2.3315	2.36394	0.152584	3.06507	2.12975	2.06481	1.07411	2.04369
cDNA FLJ56786, moderately similar to 40S ribosomal protein S16	RPS16				4.2078e-24	172970000	0.751785	0.0433536	B4DP32	2.65608	2.45022	2.40794	2.28723	1.89285	2.50654	2.24661	1.61258	2.3788	2.40357	2.12519	2.44791	2.19857	2.62007	1.92978	2.07502	1.91794	2.33061
1-Cys peroxiredoxin	AOP2				1.4049e-300	757770000	0.755421	0.0824807	P30041	4.40879	4.96593	3.95667	4.60552	4.94067	3.48364	3.97287	4.12076	4.56908	4.74298	4.81202	4.68238	3.65038	3.65853	3.56308	3.7269	5.1014	4.34394
Alpha-actinin cytoskeletal isoform	ACTN1				0	5734500000	0.759937	0.0580839	P12814	6.627	7.03508	7.54414	7.34872	7.24504	6.91961	7.19124	7.33051	7.91095	7.60224	7.59695	6.88472	7.01588	6.4816	6.72464	7.28094	7.63106	7.41149
EH domain-containing protein 1	CDABP0131				3.1574e-17	68480000	0.764249	0.0553301	Q9H4M9	0.458765	0.915037	0.704998	1.14914	1.2918	0.515001	1.45951	0.605354	1.31433	0.908216	0.764378	1.33072	0.173983	0.77997	0.81603	0.634403	1.51967	0.9886
ATP-binding cassette 50	ABC50				0.00015979	1745700	0.768507	0.135591	Q8NE71-1	-3.76012	-3.51875	-4.10077	-3.31739	-3.18833	-6.16183	-4.09136	-5.98379	-3.71776	-3.3562	-4.08042	-3.90209	-5.76905	-4.29424	-4.24624	-5.37265	-4.50601	-3.53352
Collapsin response mediator protein 2	CRMP2				1.4856e-228	496060000	0.769197	-0.0502025	Q16555	3.5172	3.21077	3.50269	3.31107	3.73424	3.11831	3.93704	4.28456	3.85266	3.47569	3.53727	3.41264	3.4434	3.2773	3.7352	3.64394	4.23665	4.15826
Capping protein (Actin filament) muscle Z-line, beta	CAPZB				3.8778e-20	87735000	0.770589	0.0246565	B1AK88	1.50066	1.61771	1.20503	1.08275	1.23147	1.10074	1.1517	1.30085	1.30467	1.5549	1.25833	1.03262	1.37288	1.14604	1.00058	1.28535	1.28674	1.33623
70 kDa subunit of Ku antigen	G22P1				2.6304e-17	102720000	0.770741	-0.0484077	P12956	1.96725	1.67478	1.70891	0.98258	0.970354	1.88669	1.55091	0.864019	1.22601	1.38671	1.46447	1.7302	1.7598	1.59331	1.70325	1.27638	1.00348	1.34958
Lissencephaly-1 protein	LIS1				6.8415e-05	5173500	0.773683	0.118132	A8MYH0	-3.58643	-2.4991	-4.22277	-2.0023	-1.87471	-3.45244	-2.84373	-4.19404	-1.75358	-2.87226	-2.73967	-2.05217	-3.43943	-4.27632	-3.33701	-3.23088	-3.53845	-2.0061
Guanosine diphosphate dissociation inhibitor 1	GDI1				8.3316e-191	18593000	0.774322	0.11038	P31150	-2.3733	-1.96599	-1.92464	-0.759321	-0.258438	-2.60408	-1.55315	-0.721346	-0.537548	-0.830183	-0.698938	-1.04575	-2.24316	-2.35223	-2.42827	-2.12852	-1.0756	-0.88858
ATP-dependent DNA helicase VIII	G3BP				1.0425e-17	22347000	0.775384	0.122001	Q13283	-0.468147	0.151243	-0.214235	-0.375053	-0.362703	-0.556183	-0.815271	-3.17963	-1.63168	0.354147	-0.968714	-0.582617	-1.67263	-1.38714	-0.603422	-2.07338	-0.253117	-1.36281
Cytosolic thyroid hormone-binding protein	OIP3				0	20322000	0.77716	0.116739	P14618-2	-1.70873	-0.231869	-1.12993	0	-0.377848	-2.20285	-0.589003	-1.7219	0.244888	0.0575466	-0.184931	-0.834251	-1.50048	-1.35756	-2.72831	-1.25258	-0.678194	-0.289118
Cytokeratin-7	KRT7				7.479e-143	109250000	0.782336	0.313383	P08729	-0.781952	-2.86189	2.38608	2.73204	-4.20338	2.60871	-0.414167	-0.00387955	3.50592	1.95031	0.268261	-2.68987	1.30784	1.05418	1.3365	-1.65054	-3.18377	1.75412
Glucosamine 6-phosphate N-acetyltransferase	GNA1				4.984e-09	3895700	0.783474	0.139544	Q96EK6	-3.82962	-4.56903	-4.10573	-1.98862	-2.02122	-3.93394	-3.51979	-4.84898	-2.21577	-2.37332	-2.96309	-2.5483	-5.49551	-3.2417	-4.62529	-3.47473	-4.20706	-3.3596
40S ribosomal protein S11	RPS11				8.2918e-08	28098000	0.783733	0.0697695	P62280	0.090601	0.195652	-0.0422134	-1.45444	-1.0519	-0.271423	-0.138075	-0.71508	-0.868118	-1.00997	-0.850079	-0.314497	-0.0543365	0.0688419	-0.519453	-1.46221	-0.36747	-0.373747
Importin alpha Q1	KPNA4				0.0044429	4433600	0.787718	0.145573	O00629	-2.62286	-3.66858	-3.60459	-2.56626	-2.31655	-2.30856	-2.90975	-5.55271	-2.11814	-3.17893	-1.65891	-1.68895	-4.2811	-4.26828	-3.09659	-5.12837	-2.67748	-2.99955
Interferon-induced protein 53	IFI53				7.733e-40	144550000	0.792833	0.0554937	P23381-1	2.33265	0.972887	1.78566	1.97643	2.11813	1.39401	2.57484	2.04645	2.51162	2.13067	1.72179	2.28556	1.88197	1.61107	1.48955	2.33021	1.52059	2.24184
Putative uncharacterized protein EIF3CL	EIF3CL				3.7133e-24	32099000	0.794277	0.0616035	B5ME19	-0.0581169	0	0.0413666	0.228962	0.0886707	-0.288233	0.0128727	-1.44931	-0.119305	0.506485	0.129387	0.0960617	-0.806482	-0.0888844	-1.02189	-0.555544	-0.0803184	-0.276339
26S protease regulatory subunit 10B	PSMC6				1.4423e-16	31553000	0.798621	-0.0447436	P62333	-0.567869	0.100134	-0.0334244	0.431499	-0.797041	-0.469513	-0.351845	-0.536968	-0.357575	-0.46707	-0.798822	-0.119564	-0.128027	0.29372	-0.301571	-0.460911	0.21685	-0.414515
cDNA FLJ54776, highly similar to Cell division control protein 42 homolog	CDC42				1.8038e-71	33393000	0.799784	-0.0708029	B4E1U9	0.357548	-0.0711155	-0.768436	-0.277653	0.249161	-0.691328	-0.256004	-1.1044	0.190798	0.992508	0.330595	0.0874901	-0.806652	-1.15684	-0.362648	-0.624985	-0.311691	0.118019
cDNA FLJ58953, highly similar to 40S ribosomal protein S20	RPS20				2.3082e-18	138890000	0.80133	-0.0434191	B4DW28	1.82088	1.80021	1.86695	1.43678	1.32068	2.01786	2.10367	2.0666	1.75215	1.61297	1.93448	1.58432	2.06298	2.7549	1.56482	1.98556	1.22008	1.85646
Alpha-actinin-4	ACTN4				0	1517200000	0.804907	0.0499713	O43707	4.87602	4.60651	5.64434	4.61177	5.18874	5.33929	5.33446	5.94221	5.53659	5.38267	5.41986	4.76516	5.38924	4.50542	5.1048	5.66688	4.9296	5.46656
					3.8248e-75	83242000	0.808469	0.170422	Q0IIK2	0.108971	-0.0568695	0.353323	0.882767	1.82756	-0.604673	1.81824	2.26754	-0.680821	-3.01829	-0.765903	1.15457	0.693605	1.5171	-1.07471	1.61314	2.49263	1.77009
Protein kinase C and casein kinase substrate in neurons protein 2	PACSIN2				0.0007023	6000700	0.808828	0.157954	Q9UNF0-1	-3.07157	-3.84705	-3.01279	-1.18599	-1.67245	-4.92038	-0.896292	-4.21633	-2.74397	-2.26842	-1.17027	-1.72835	-4.27502	-3.06949	-5.61428	-2.75115	-3.5302	-2.58122
					1.8728e-143	330660000	0.810297	-0.0854916		3.62645	2.08672	3.10195	3.09999	3.56392	3.16304	3.97967	3.17854	1.55478	1.77151	2.24486	3.44853	2.69888	3.32406	3.67664	3.59653	3.45946	3.90401
CATX-11	CATX11				1.7235e-10	13535000	0.811441	-0.0853844	O76021	-0.436344	-1.648	-2.03012	-2.58159	-0.546368	-2.50146	-1.95074	-1.72711	-1.32975	-0.610193	-0.794138	-0.715359	-2.82884	-1.7109	-1.54518	-2.12597	-1.82957	-1.82288
Casein kinase I isoform alpha	CSNK1A1				0.00089775	1466800	0.814388	0.100826	P48729-1	-4.13931	-4.2026	-3.85572	-4.80555	-3.8323	-5.87944	-5.41602	-5.30469	-4.42438	-4.44478	-3.91159	-3.73042	-4.96816	-5.00697	-4.43027	-7.22987	-4.82426	-4.22112
Pre-mRNA-splicing factor SRP20	SFRS3				4.9694e-06	29760000	0.814602	-0.0497316	P84103	0.217238	-0.305187	-0.13133	-0.939976	-0.652544	-0.13533	-0.261896	-0.674328	-0.568895	-0.100288	-0.663817	-0.0996094	-0.123447	0.463076	-0.897169	-0.182287	-1.25664	-0.144482
cDNA FLJ56307, highly similar to Ubiquitin thioesterase protein OTUB1 (EC 3.4.-.-)	DKFZp564E242				1.5812e-11	19131000	0.817846	0.0947276	B4DPD5	-1.53049	-1.60909	-1.38676	-0.549355	-0.174482	-2.63985	-1.34882	0.3542	-1.32112	-0.542538	-0.480967	-0.305439	-2.05247	-2.21454	-2.02684	-1.5866	-1.64184	-0.207079
Tubulin beta-6 chain	TUBB6				3.0343e-268	11912000	0.819366	0.118878	Q9BUF5	-2.702	-2.34183	-1.0658	-1.50874	-1.9546	-1.78374	-2.02855	-3.85375	-0.118012	-1.84006	-1.99045	-0.974783	-2.77183	-2.58496	-2.67076	-4.05536	-0.281057	-1.25767
Macropain epsilon chain	LMPX				2.3609e-42	13093000	0.820344	0.0927438	P28074	-1.94566	-3.14544	-1.30971	-2.83633	-1.477	-0.855146	-1.81821	-0.128202	-2.34028	-1.67901	-1.68713	-1.32902	-1.25819	-2.53291	-0.951334	-3.40207	-1.80148	-2.04953
Heat shock 70 kDa protein 8	HSC70				0	1292800000	0.821777	-0.0368635	P11142-1	4.9897	5.6322	5.00509	4.77347	4.70266	5.18467	4.96442	5.35842	4.56983	4.51624	4.89237	4.87608	5.27945	5.57942	5.30581	5.15095	5.28404	4.62786
40S ribosomal protein S2	RPS2				1.4264e-43	187730000	0.822771	0.026211	P15880	2.4437	2.41303	2.41829	2.33961	2.03541	2.51749	2.50205	1.9569	2.47319	2.30929	2.04856	2.49306	2.33266	2.95102	2.0862	2.14084	2.1543	2.34783
Enhancer of rudimentary homolog	ERH				4.2466e-07	21837000	0.825378	0.0749696	P84090	-0.914125	-1.0559	-0.937603	-1.70373	-1.7432	-0.0773811	-1.08737	-0.136156	-2.09139	-2.0269	-1.0759	-1.96427	0.0468769	-1.45681	-0.169043	-0.998474	-1.69356	-1.08349
Alpha-CP1	PCBP1				9.263e-53	111820000	0.827118	0.0552131	Q15365	1.2897	1.785	1.48697	0.915665	0.795784	2.08906	1.09071	2.3192	0.696953	0.866243	0.859154	0.946442	2.08564	1.76652	1.92874	1.1811	1.16064	1.17765
Calcium-activated neutral proteinase 2	CANPL2				2.6436e-95	104260000	0.82965	0.0524794	P17655	1.55879	2.37119	1.34926	0.336056	1.26892	1.53692	1.14693	1.13981	1.65716	1.31838	0.963674	1.04047	2.06198	0.778532	1.38596	1.08248	2.13693	1.12431
LIM mineralization protein	ENIGMA				9.8889e-46	116370000	0.829772	-0.0440282	Q9NR12-1	1.41922	1.64426	1.93948	1.27566	0.951765	1.30515	1.24462	2.35423	1.56589	2.07582	1.39438	0.852886	2.05066	1.4352	1.03077	1.78737	1.53993	1.92951
Elongation factor 1-beta	EEF1B				8.1808e-137	171280000	0.83167	0.0371068	P24534	1.93141	2.24696	2.15779	2.27664	1.78914	2.23632	1.92297	2.52	1.9828	1.53285	1.94856	2.04499	2.40202	2.43891	2.3218	1.82092	2.82682	1.39321
ATP-dependent RNA helicase eIF4A-1	DDX2A				1.0311e-121	322700000	0.832124	0.0264462	P60842	3.22335	3.4744	3.21768	2.78034	3.29112	3.00962	3.2659	2.58983	3.38008	3.26154	3.00892	3.40608	3.04797	3.34506	2.75123	2.94779	2.91338	3.31233
40S ribosomal protein S17	RPS17				1.1113e-51	51899000	0.832903	0.0501749	P08708	-0.138823	0.653387	0.249933	0.464106	0.501	0.533756	1.19758	0.180416	-0.410311	-0.270906	-0.175512	0.671879	0.413271	1.47102	0.063345	0.347982	0.21805	0.0403366
eIF3 p110	EIF3B				0.00028753	8880700	0.833121	-0.0709	P55884-2	-1.91667	-2.99227	-2.34594	-1.69603	-1.83999	-1.82176	-2.63262	-2.41529	-2.53025	-1.29529	-1.61021	-3.304	-3.24809	-1.54369	-2.0497	-3.42	-1.43676	-1.645
Adenosine 5'-monophosphoramidase	HINT				1.9906e-06	30512000	0.834235	0.0519761	P49773	0.31163	0.100241	-0.609386	-0.151138	-0.191313	-0.879885	-1.19163	-0.698589	-0.0463734	-0.342587	0.0262051	-0.537823	-0.0112629	-1.29734	-1.33912	0.0106487	-0.249718	-0.0832348
Macropain delta chain	LMPY				0.0002578	8108800	0.834597	-0.067066	P28072	-2.19075	-2.1667	-2.55517	-2.67927	-2.5727	-1.91845	-2.48589	-1.85253	-3.79431	-2.80211	-1.83025	-3.17693	-1.07788	-3.17265	-1.59877	-2.69605	-2.27614	-2.98139
6-phosphofructokinase, liver type	PFKL				5.2724e-63	74637000	0.834901	-0.0568521	P17858-2	1.05597	1.79082	0.954804	0.786739	1.1327	-0.671867	0.689003	0.877031	1.00036	1.49722	0.8981	0.932331	0.763399	0.0429611	1.35476	0.434753	1.40359	0.800108
Phosphoserine aminotransferase	PSA				3.9199e-198	272550000	0.835966	-0.0808061	B4DHQ3	3.03844	0.465973	2.42345	2.91121	2.76184	1.26036	3.13189	3.67173	3.79082	3.00863	2.8796	2.46531	2.75078	2.08124	2.30095	2.89362	2.56568	3.23714
High density lipoprotein-binding protein	HBP				1.8463e-90	140380000	0.83605	0.0275338	Q00341	1.49373	1.64981	2.11303	2.14665	1.8608	1.94279	2.27658	1.52311	2.04548	1.90164	2.10083	2.34377	1.60267	1.8848	1.67762	1.49583	2.07547	1.72154
Connectin	TTN				0.0061118	116200000	0.84102	-0.0803174	Q8WZ42-8	0.568464	1.66091	1.28836	0.497833	-0.153801	1.40078	1.19182	3.06094	0.937853	1.34609	-0.0284252	0.135157	1.55704	2.15802	0.85618	1.60262	1.90832	1.64101
2-phospho-D-glycerate hydro-lyase	ENO1				0	3381700000	0.843177	-0.0232336	P06733-1	6.42917	6.41239	6.55803	6.38924	5.97103	6.67745	6.53571	6.66086	6.37653	6.34373	6.37259	6.02323	7.02558	6.3468	6.50053	6.60588	6.63435	6.36681
AIR carboxylase	ADE2				3.4852e-43	43683000	0.843738	-0.0450007	P22234	0.759573	-0.691412	0.436226	-0.688847	0.188309	0.559467	0.17804	-0.35811	0.576677	0.330399	-0.288527	-0.415508	0.138058	0.28969	0.29336	0.253914	0.867184	-0.10364
25 kDa FK506-binding protein	FKBP25				1.9155e-17	23977000	0.846862	0.0417822	Q00688	-0.481785	-1.65396	-0.822302	-0.606071	-0.220131	-0.454666	-0.31588	-1.02818	-0.559576	-0.38661	-0.428349	-0.548719	-0.696293	-0.897629	-1.72853	-0.178041	-0.575058	-1.07936
Putrescine aminopropyltransferase	SPS1				2.2687e-08	33228000	0.848366	-0.0890802	P19623	-3.47838	0.671755	-0.305143	-1.18226	0.230104	0.595541	0.862267	-0.218134	-0.187141	-0.720732	0.0486565	0.104263	-0.462305	0.00715637	-0.177836	-0.678345	-0.401911	0.0713825
Nucleoprotein TPR	TPR				0.0045588	3076500	0.848958	-0.0658964	P12270	-3.31952	-3.88581	-3.46879	-4.14913	-4.21139	-3.59493	-3.66291	-3.73423	-4.11657	-3.60639	-4.29871	-4.37614	-2.67223	-2.97031	-2.72339	-3.22581	-5.66427	-4.01297
60S ribosomal protein L18	RPL18				2.3367e-80	159140000	0.849558	-0.0348873	Q07020	2.18684	2.37059	2.13271	1.85111	1.72613	2.29733	1.88419	2.06535	1.76086	1.42084	1.35899	1.92228	2.3851	2.84457	2.17492	2.17065	2.49678	1.81498
Helix-destabilizing protein	HNRNPA1				1.3884e-123	298480000	0.849974	0.0496602	P09651-1	3.88204	3.24459	3.18504	2.15306	3.70893	2.98176	2.93978	2.44157	2.07355	2.93025	2.83895	3.27776	2.69542	3.04619	3.14261	3.45294	1.91014	2.86912
ABP125	HSPC275				3.361e-05	24568000	0.851309	-0.0437431	O94979-8	-1.44881	-0.338547	-1.33839	-0.944113	-0.329882	-0.187694	-0.114328	-0.750526	-0.786829	-0.743397	-1.08501	-1.36421	-0.116179	0.0476322	-0.545999	-0.455551	-0.393141	-1.18957
					2.0704e-05	35812000	0.852969	0.0682498		-0.172886	0.147556	-0.383879	-0.683346	-1.33728	-0.21516	0.200829	1.01297	-1.58715	-1.93345	-0.334717	-1.25051	0.0518284	-0.260076	0.431263	0.187935	-0.226784	-0.298071
Myristoylated alanine-rich C-kinase substrate	MACS				1.2226e-101	56734000	0.855515	-0.0947556	P29966	0.187388	-0.346699	-0.971699	-0.429291	-1.07711	0.599546	-0.425478	1.99692	-1.15646	-1.44499	0.74334	-1.01829	1.2234	-1.72962	1.56347	-0.101475	-0.394623	0.388702
Adenylyl cyclase-associated protein 2	CAP2				1.7757e-09	7457700	0.860629	-0.061872	P40123	-2.86843	-2.46515	-2.9261	-3.80741	-2.87573	-2.31156	-3.04155	-1.42237	-2.53204	-4.37297	-2.40887	-3.37389	-1.91251	-2.82875	-2.25081	-1.69268	-2.5654	-2.28761
Calcium-activated neutral proteinase 1	CANPL1				3.3111e-06	28127000	0.864515	0.0581794	P07384	-0.939547	-0.148939	-1.24083	0.474813	-1.13907	-0.390139	-0.518576	-0.155556	-1.13118	-2.1887	-1.66837	-0.271416	-0.658045	-0.218138	-0.0122337	-0.53219	0.468798	-0.632347
ADP-ribosylation factor-like protein 6-interacting protein 5	ARL6IP5				0.00089249	10910000	0.865608	0.0349801	O75915	-2.19731	-1.75387	-1.78702	-1.30327	-1.67732	-2.45491	-1.85971	-2.22953	-1.06238	-1.44525	-1.57347	-1.91019	-2.15731	-2.48092	-2.20925	-1.71283	-1.14984	-2.00109
C9orf88 variant protein	C9orf88 variant protein				2.2474e-16	37050000	0.8699	0.0638241	Q4LE55	0.477537	0.62067	-0.259941	0.583157	0.752621	-1.11766	0.214502	-1.96454	0.379665	0.618021	0.342724	0.708044	-1.23235	-0.248978	-0.522692	-0.899786	0.368687	-0.0220814
Seryl-tRNA synthetase	RP11-352P4.2-004				3.516e-11	40026000	0.880926	0.0240911	Q5T5C7	-0.609297	0.10574	0.0115318	0.461122	0.36841	-0.174223	0.381674	-0.223898	0.591461	0.288753	0.16275	0.234865	-0.120975	0.113769	-0.311516	-0.0797329	-0.159403	0.56719
Protein PR264	SFRS2				2.3153e-11	15738000	0.882107	0.0488892	Q01130	-0.673496	-1.88927	-1.07763	-2.44051	-2.353	-0.72625	-1.0711	-1.14013	-2.03424	-2.32392	-1.8134	-1.93024	-0.419476	-1.16416	-1.17005	-0.931654	-2.54591	-1.54682
Bendless-like ubiquitin-conjugating enzyme	BLU				1.3099e-59	91037000	0.888403	-0.013618	P61088	1.10055	1.53183	1.51179	1.088	1.56572	1.20767	1.00806	1.10525	1.17268	1.26863	1.36144	1.43696	1.03063	0.935116	1.46955	1.19092	1.41262	1.30824
COP9 signalosome complex subunit 1	COPS1				0.0010784	11325000	0.889462	0.0246243	Q13098-7	-1.73508	-1.39373	-1.84004	-1.41449	-1.31149	-1.85285	-1.77238	-2.6519	-1.57623	-1.14622	-1.52527	-1.53263	-2.06117	-2.11518	-2.0305	-2.06116	-1.7214	-1.57626
					2.2229e-12	32887000	0.891489	-0.0937525	Q1RMN8	-1.58983	-1.38614	-2.05947	-1.59634	0.51507	-0.893486	0.297375	1.22929	-2.1445	-4.52316	-0.708706	-0.678108	0.0997944	0.00648689	-1.59773	0.721924	0.815807	-0.920576
cDNA FLJ52821, highly similar to Protein transport protein Sec23A					8.134e-12	4737600	0.891525	0.0755146	B4E0Q9	-4.74479	-3.17632	-2.3634	-5.62895	-3.46413	-2.45231	-3.29813	-2.18303	-4.15362	-5.50461	-3.78602	-4.49034	-1.43531	-3.5466	-3.16671	-2.53027	-3.74365	-3.94079
Actin-binding protein 280	FLN				0	8896100000	0.891891	0.0273563	P21333-1	7.16444	7.72538	7.86532	7.64656	7.20111	7.78201	7.45955	8.79349	8.0654	7.81329	7.93936	7.10689	8.11996	7.24354	7.74343	7.94608	7.82957	7.71492
Dolichyl-diphosphooligosaccharide--protein glycosyltransferase 48 kDa subunit	DDOST				6.1596e-05	140070000	0.893628	0.0667379	P39656	3.57361	2.13882	2.44566	-1.30879	1.12768	2.32762	1.3397	1.41184	2.36434	2.09686	1.75653	0.880995	2.30111	2.03694	1.96542	1.25769	1.87783	0.646452
F-actin-binding protein	NEXN				4.0177e-06	7739700	0.89477	-0.0423567	Q0ZGT2-1	-2.97406	-2.49269	-2.12808	-1.92761	-1.91711	-2.50146	-2.41117	-2.9779	-1.60664	-1.13368	-1.52761	-2.4487	-2.95645	-3.88285	-2.1581	-2.4983	-2.27082	-1.679
Macropain subunit C7-I	PSMB2				2.7461e-18	29235000	0.896	-0.0299248	P49721	-0.590963	-0.264647	-0.309484	0.348349	-0.0592651	-0.735975	-0.45483	-1.10624	-0.016779	0.0273724	0.192154	0.0855541	-0.960005	-1.15867	-0.555504	-0.699919	0.0382118	0.110289
Elongation factor 2	EEF2				0	1482200000	0.896003	0.00984531	P13639	5.32305	5.56662	5.37412	5.15833	4.94317	5.34781	5.32314	5.22356	5.23725	5.09796	5.40102	5.36731	5.23802	5.48996	5.12126	5.31494	5.28975	5.08824
cDNA FLJ43948 fis, clone TESTI4014924, highly similar to Homo sapiens cytoplasmic FMR1 interacting protein 1 (CYFIP1), transcript variant 1, mRNA	CYFIP1				1.0754e-05	6022900	0.896228	-0.0572467	B3KWV6	-3.71349	-2.21524	-2.60683	-2.4703	-1.8327	-3.74082	-3.63476	-4.02321	-1.54655	-2.32435	-4.21724	-2.04471	-3.99445	-2.59224	-2.36072	-3.71	-2.13713	-1.88784
22 kDa protein	SRI				4.6574e-08	12838000	0.900087	0.0857983	P30626	-2.53085	-3.04567	-3.66058	-4.3133	-2.52125	-3.42985	-3.86526	0.131355	1.16388	-2.70615	-3.49675	-2.54443	-1.53426	-2.46654	-1.67248	-3.41121	-1.76122	-3.25067
Alpha-2 type I collagen	COL1A2				5.5261e-53	14435000	0.900516	0.0857392	P08123	-2.38414	-3.98735	-3.40942	-2.8361	-1.9976	-2.27114	-3.61151	0.849556	-3.32611	-3.7146	-1.04079	-3.80079	-1.80638	-3.99012	-0.433041	-1.7416	-2.86912	-4.34901
UDP--Glc:glycoprotein glucosyltransferase	GT				0.0055159	8394000	0.902477	0.0789659	Q9NYU2-1	-2.29511	-1.84592	-5.75973	-2.71605	-2.66241	-3.19342	-1.09691	-3.39049	-0.555805	-2.64636	-2.67261	-1.44211	-1.84239	-4.21617	-2.25797	-1.22185	-3.37209	-4.55496
Adapter-related protein complex 2 beta subunit	ADTB2				2.0585e-25	35860000	0.904202	0.0245544	P63010-2	-0.473328	-0.137152	-0.175589	0.322533	0.133879	-0.546499	-0.0842266	0.412998	-0.209837	-0.276886	-0.0460243	-0.22224	0.318045	-0.549732	0.21455	-0.50996	0.857992	-0.763954
p90	TFRC				0.0010057	3380600	0.905312	-0.0636139	P02786	-4.16506	-3.24939	-3.37849	-2.55089	-2.88283	-4.10655	-2.9763	-6.53216	-2.55301	-2.47863	-3.10828	-2.48564	-5.44643	-4.16821	-4.00127	-4.03925	-3.27331	-2.82114
Alpha-globin	HBA1				1.1296e-19	10205000	0.906062	-0.0614788	P69905	-2.49151	-1.77727	-1.98952	-1.70254	-3.17161	-1.76787	-0.992016	-1.46081	-4.66444	-4.22053	-1.3012	-1.06146	-2.74967	-1.78545	-2.06496	-1.36658	-3.37357	-1.54086
Palladin	CGI-151				8.2684e-36	23424000	0.906992	0.0738665	Q8WX93-1	-3.40867	-2.78653	-0.316271	-2.5204	-2.43726	-0.290106	-1.38437	0.693773	0.176003	-2.35968	-1.643	-1.67135	-0.263899	-2.73033	-3.07363	0.079134	-0.437345	-0.838537
FKBP1A protein	FKBP1A				2.0439e-108	59086000	0.908857	0.0448485	Q0VDC6	-0.931097	0.290354	0.810247	-0.312571	0.734413	0.750427	0.0251446	1.8955	-1.36112	-0.784071	-0.290525	0.304932	0.494165	0.0936356	0.328913	0.799341	1.03672	-0.485443
Archain 1, isoform CRA_a	ARCN1				1.4331e-14	28174000	0.910339	0.0171589	B0YIW6	-0.321064	-0.277531	-0.158663	-0.129906	-0.322344	-0.430201	-0.279642	-1.27528	-0.277636	-0.145721	-0.260387	-0.166717	-0.929056	-0.194984	-0.630959	-0.745598	-0.23901	-0.314262
Barrier-to-autointegration factor	BAF				5.2124e-11	53787000	0.911075	0.0681958	O75531	0.307913	0.853012	1.03755	0.472321	-3.8388	1.37081	1.24844	0.70726	0.934179	1.04718	0.723101	0.0513668	1.08505	-1.11392	0.0833321	0.443354	-0.87685	1.03633
6-phosphofructokinase type C	PFKF				0	184910000	0.91122	0.0173569	Q01813	1.75412	2.29288	2.63538	2.50572	2.0178	2.19212	2.31819	2.13702	2.61248	2.40095	2.48447	2.03516	2.4109	1.60437	1.93609	2.16701	2.80749	2.46306
Asparagine--tRNA ligase	ASNS				3.383e-21	36048000	0.91144	-0.0500929	O43776	0.100792	-3.2857	-0.406349	-0.411579	0.387402	-0.333786	-0.0657597	0.100275	0.317249	0.114277	0.141424	-0.217453	0.783655	-0.410276	-1.53128	-0.255812	-1.29157	-0.47958
C-1-tetrahydrofolate synthase, cytoplasmic	MTHFC				4.6676e-17	24922000	0.911986	-0.0521609	B2R5Y2	0.770418	-0.178839	-2.43182	-0.767349	-1.69128	-0.458008	-1.56752	-0.723597	-2.12462	-2.65527	0.338795	-2.05706	-0.819183	-0.318987	-0.0675964	-0.746971	-1.34538	-1.03153
Calcyclin	CACY				5.365e-06	991470000	0.912815	0.0293202	P06703	4.80981	5.38705	4.07508	4.30308	3.76301	4.70423	4.79395	5.39155	4.23462	4.03557	4.98817	3.92677	5.64369	4.15798	4.75827	4.93607	4.26243	4.48956
3'-phosphoadenosine-5'-phosphosulfate synthase	ATPSK2				2.0764e-45	57977000	0.9166	0.0366857	O95340-2	1.60155	0.111532	0.48959	0.718079	1.34599	0.357796	1.09357	-1.09028	0.479525	0.453997	-0.149881	1.03547	0.783895	0.625273	-0.113607	1.85289	0.541414	-0.25227
Neurocalcin-delta	NCALD				0.00029068	5035200	0.917045	-0.0409709	P61601	-4.25658	-1.39893	-2.94576	-2.52002	-3.0314	-3.70102	-2.99789	-4.04608	-3.02316	-3.95515	-3.64064	-1.628	-3.95553	-2.63088	-2.7301	-3.41667	-2.36354	-3.23158
cDNA FLJ54957, highly similar to Transketolase (EC 2.2.1.1)	TKT				1.7445e-252	332860000	0.917059	-0.0293666	B4DE31	1.22595	2.82028	2.87042	2.61539	3.38204	3.4347	2.89717	4.08412	2.96044	2.92389	2.98023	2.79128	3.21682	2.77369	3.50475	3.10277	2.82147	2.4399
Coatomer subunit gamma	COPG				4.8353e-75	57739000	0.917815	-0.0236274	Q9Y678	0.27895	0.378346	0.658848	1.12821	1.16098	0.191992	0.803068	-0.462891	0.966185	0.648729	0.632942	1.33819	-0.0945873	0.579573	0.245165	0.242107	0.973291	0.750923
SM22-alpha homolog	CDABP0035				0	903080000	0.918102	-0.0184725	P37802	3.89491	4.28267	4.55995	4.35197	4.06231	4.39892	4.12777	5.12092	5.21519	4.61849	4.79415	3.92587	4.37829	4.52872	4.52672	4.23142	4.78659	4.39059
Androgen receptor coactivator 55 kDa protein	ARA55				0.0014109	3420400	0.918311	-0.0341403	O43294-1	-4.22282	-4.13286	-2.50154	-3.12112	-4.14853	-3.82546	-3.82941	-3.80297	-2.43297	-2.04764	-3.48239	-3.91231	-3.90171	-4.069	-4.2982	-3.62159	-3.52464	-2.85293
Acetylcholinesterase-associated protein	ACHAP				5.5162e-79	44064000	0.924202	0.0303928	O60888-2	0.255985	0.509466	0.119591	0.928799	0.702656	0.2663	0.0237999	-1.62803	0.516312	0.824959	0.797295	0.0214195	0.0806675	-0.93911	0.0812721	-0.381062	0.771048	0.164854
Nebulin	NEB				0.0023696	32850000	0.926444	-0.0807155	A8MTT4	1.41137	-0.0559235	0.59976	-1.07473	-4.65183	0.301342	-0.616075	-0.190985	-1.54913	0.315353	-5.33138	-0.44174	0.405031	0.126251	0.224352	0.419266	-1.52147	0.704571
67 kDa cytokeratin	KRT1				3.2685e-130	49219000	0.928414	-0.0432563	P04264	1.2818	1.24933	-0.120933	-0.84412	-1.32746	-1.28871	1.11944	1.11596	1.16664	2.08966	0.0663929	-0.101934	-0.381451	-0.129143	0.358417	-0.699919	0.591633	0.947597
Protein-glutamine gamma-glutamyltransferase 2	TGM2				0	819320000	0.92959	0.0381107	P21980-1	4.20382	5.42622	4.13479	4.83398	5.86271	4.43541	4.4965	2.21893	3.14452	4.27416	4.54346	5.20094	3.75287	4.64865	3.63359	3.93571	5.03336	3.39116
Chloride intracellular channel protein 4	CLIC4				2.3563e-219	269010000	0.929609	0.0149691	Q9Y696	2.81907	3.17286	2.87582	1.9977	2.9334	2.92085	3.013	3.08728	2.21281	2.49602	3.24765	2.74215	3.18452	2.89952	2.43238	2.78249	2.64311	2.47022
					9.0981e-151	773010000	0.929765	0.0327174	P12763	3.99838	3.86241	3.63786	3.48021	4.45202	3.89568	4.95547	5.58622	2.68553	2.54089	3.87726	3.60394	4.16979	4.72324	3.97701	4.57497	4.82317	3.96906
Aldoketomutase	GLO1				7.6006e-39	101180000	0.931409	0.0209974	Q04760	1.48002	2.47243	1.37812	1.49023	1.13241	0.948034	2.0361	0.696415	1.2776	1.39781	1.68887	1.55477	1.10868	1.62233	0.357218	1.53822	1.37616	2.07832
Heat shock protein-binding protein 1	HSPBP				0.0020909	1932600	0.931497	-0.0461018	Q9NZL4-1	-3.77265	-3.74421	-4.57547	-3.57023	-5.26816	-4.31555	-3.92693	-6.71705	-5.01902	-5.1913	-5.33439	-1.60514	-5.28064	-5.45446	-4.49559	-5.13397	-4.01892	-3.97995
Damage-specific DNA-binding protein 1	DDB1				0.0061757	7091400	0.932016	-0.0297631	Q16531	-2.14321	-3.12261	-3.20734	-2.25423	-1.05387	-1.6449	-2.61453	-3.67935	-3.15885	-1.78248	-2.66429	-2.13982	-3.31405	-3.1675	-2.82404	-1.96915	-2.91135	-1.83832
Alu corepressor 1	ACR1				1.6757e-66	109750000	0.933596	-0.0123827	P30044-1	1.20625	1.58957	1.13323	1.42619	1.40411	0.805656	1.35188	2.13349	1.88651	1.80016	1.48758	1.45302	1.41509	1.32153	1.16389	1.29109	1.61178	1.50421
cDNA FLJ55458, highly similar to Programmed cell death 6-interacting protein	DRIP4				9.151e-28	93810000	0.934062	-0.0128774	B4DHD2	1.26211	1.61297	1.3069	1.26804	0.931141	1.36025	1.40651	1.58389	0.706915	1.0993	1.48683	0.664839	1.61023	1.48086	0.795196	1.4943	1.28262	1.64046
Fructose-bisphosphate aldolase A	ALDA				0	2175800000	0.934368	0.0106462	P04075	5.4363	6.22784	5.71084	5.76338	5.4577	5.73584	6.10703	6.19108	5.87793	5.52367	6.22826	5.88209	6.1001	5.66286	5.52148	5.91931	5.87355	5.70081
15-hydroxyprostaglandin dehydrogenase [NADP+]	CBR				1.2099e-151	123580000	0.93587	-0.0125885	P16152	1.69206	1.72477	1.46346	1.0696	1.56541	1.17024	1.61043	2.09625	2.01894	2.29334	1.24669	1.40718	1.72972	1.70991	1.71849	1.4685	1.62322	1.32742
					0	4220500000	0.937436	-0.0332913	P02769	6.38526	6.16742	5.95261	6.5617	7.62612	5.97392	7.58549	7.46002	5.3777	4.8214	6.14487	6.4829	6.39384	7.14267	5.77806	7.42909	7.89844	7.2986
37 kDa laminin receptor precursor	LAMBR				0	387250000	0.93773	-0.0167575	P08865	3.24129	3.47675	3.21444	2.95722	2.65217	3.73931	3.27144	3.90898	2.58594	2.46042	3.01308	2.94217	3.81796	3.33898	3.84929	3.43085	3.3914	2.95421
26S protease regulatory subunit 6B	MIP224				7.7796e-05	23681000	0.937742	-0.0168781	P43686-1	-0.83906	-0.601145	0.0929298	-0.712591	-0.984264	-0.950886	-0.104136	-1.81923	-0.425402	-1.13196	-0.499153	-0.417948	-0.198721	-0.930134	-0.704527	-1.0236	-0.804981	-0.480858
193 kDa vault protein	ADPRTL1				0.00015625	1079600	0.937962	0.0379315	Q9UKK3	-5.79332	-5.411	-3.66687	-5.53674	-4.76377	-6.32803	-6.10869	-4.86292	-4.13793	-5.68924	-6.04361	-4.7359	-6.59604	-2.63805	-5.39281	-5.15365	-4.89005	-5.81132
APEX nuclease	APE				5.5148e-06	3835800	0.938514	-0.0542905	P27695	-3.114	-4.58854	-6.27322	-5.92098	-3.0951	-1.07873	-4.17205	-1.95347	-5.26085	-3.24112	-2.79621	-4.12282	-4.4125	-5.01007	-5.37423	-3.07724	-4.69695	-2.23721
Lysine--tRNA ligase	KARS				1.5932e-05	6036000	0.938524	0.0478561	Q15046-2	-2.67493	-2.17017	-2.01805	-1.88654	-1.9221	-3.17785	-1.82357	-7.21789	-1.7292	-1.80091	-2.99154	-2.34193	-3.69071	-2.59936	-3.38042	-2.78042	-2.94474	-2.52098
Cathepsin D	CPSD				2.6637e-26	23170000	0.94271	0.0380378	P07339	-1.52174	-2.37202	-2.09273	-1.43673	-0.973698	-1.53833	-0.359577	0.995449	-0.361412	-3.95941	-0.167049	-1.51161	-0.140293	-1.39063	-0.846256	-0.430117	-0.895592	-0.662174
Core histone macro-H2A.1	H2AFY				2.3691e-22	62740000	0.944468	-0.0127036	O75367-1	1.73698	0.76399	0.668135	0.34025	0.848389	0.390619	1.14957	0.592827	0.290708	0.733952	0.364546	1.05747	0.417425	0.901606	0.569622	0.969984	0.706364	1.17483
PEP11 homolog	DC15				0.0011049	15669000	0.94645	-0.0189319	Q9UBQ0-2	-1.30846	-1.49987	-1.28514	-0.77796	-1.11909	-1.99786	-0.750332	-1.96277	-0.586357	-0.658628	-0.943342	-0.795053	-1.51343	-1.01139	-2.8496	-0.989654	-1.36197	-0.994379
Nucleoside diphosphate kinase	hCG_2001850				1.499e-37	888620000	0.948107	0.0101467	Q32Q12	4.5982	4.62463	4.38821	4.68318	4.97002	4.24812	4.79968	4.03311	5.0145	4.82109	4.97969	4.93392	4.26334	4.34125	4.01668	4.51485	4.69347	4.70402
Cytosol aminopeptidase	LAP3				1.2171e-07	16643000	0.949625	0.0505248	P28838-1	-2.23793	-2.01647	-3.59089	0.222578	0.28611	-2.66006	-0.316328	-4.77434	-0.564924	-1.90898	0.2834	0.122313	-4.4743	-2.0103	-2.53965	-3.12077	-2.02711	-0.431591
Heat shock 86 kDa	HSP90A				0	558820000	0.950508	0.0119523	P07900-2	4.15963	4.20709	3.92113	3.94793	4.28783	3.58793	4.14853	2.75886	4.1423	4.06792	4.05562	4.41879	3.59827	4.11153	3.4463	3.60659	3.91051	3.83812
Adenylyl cyclase-associated protein					1.6424e-154	121900000	0.951491	-0.00852924	B4DNA3	1.15789	1.86279	1.96895	1.85471	1.62091	1.27796	1.76472	1.81731	1.92721	1.68182	1.70253	1.40998	1.5898	1.75916	1.32667	1.75791	2.3767	1.72464
Proteasome (Prosome, macropain) 26S subunit, non-ATPase, 6, isoform CRA_b	hCG_23509				3.6835e-05	9635700	0.951504	0.019658	C9IZE4	-2.32938	-3.00289	-1.76354	-1.19516	-1.4869	-2.35262	-1.28026	-3.34795	-1.7535	-1.95864	-1.34645	-1.66742	-3.22291	-2.15897	-2.68413	-1.63545	-2.24141	-1.77373
APOBEC1-binding protein 1	ABBP1				0.00097773	4992300	0.952381	-0.0267384	Q99729-2	-2.12793	-2.44281	-2.52377	-2.78546	-2.30825	-4.29278	-2.71366	-4.85698	-2.68762	-3.10241	-2.55593	-1.69359	-4.66742	-2.2842	-2.65057	-4.0184	-3.22367	-2.3024
GCN1-like protein 1	GCN1L1				1.2117e-16	25072000	0.95829	0.0210997	Q92616	-0.472326	-0.645973	-1.17935	-0.0122814	-0.945148	-0.503595	0.529835	-2.26783	-0.575184	-0.0229778	-1.31722	-2.63458	-0.162134	-0.398291	-0.341486	-1.20717	0.37278	-0.550671
Surfeit locus protein 4	SURF4				1.5307e-15	18149000	0.960649	-0.0261981	O15260-1	-1.63575	-1.79372	-1.34187	-0.460056	-0.251139	-1.92394	-1.76353	-3.13939	0.304571	0.0610561	-0.19953	-0.556927	-2.18923	-3.57384	-1.74202	-2.0042	-0.504145	-1.06021
B-CK	CKB				5.7729e-16	6049300	0.961995	0.0166501	P12277	-2.8039	-3.10501	-3.72473	-2.25124	-2.80316	-2.32896	-2.74524	-2.80739	-3.25989	-3.59206	-2.38098	-3.72971	-2.77486	-3.86196	-3.14886	-3.05158	-0.816635	-2.62275
Adenine phosphoribosyltransferase	APRT				4.2199e-09	42677000	0.962688	0.0108749	P07741	0.525246	0.209665	-0.102173	0.389408	0.273127	-0.0474758	-1.14068	-0.104317	0.83099	0.336798	-0.072073	0.521954	-0.430559	0.325914	-0.540375	-0.113064	0.587469	0.119854
L-isoaspartyl protein carboxyl methyltransferase	PCMT1				2.7141e-24	20773000	0.963622	0.0142659	P22061-2	-1.64663	-1.17845	-0.885035	0.571918	-0.643169	-2.23293	-0.757692	-1.81772	-0.30265	-0.954594	-1.47179	-0.71932	-0.92466	-1.24775	-1.54248	-0.530245	-1.01422	-0.615686
Proteasome chain 13	PSMB3				8.193e-67	55178000	0.965165	-0.0061086	P49720	0.836762	0.722195	0.535072	0.770783	0.784391	0.390438	0.799786	-0.138185	0.388977	0.744772	1.15383	0.420679	0.364185	0.42576	0.305239	0.431566	0.597445	0.701716
Ovarian/Breast septin epsilon	Ov/Br septin				5.6793e-84	162520000	0.968892	-0.00488387	Q96QF2	1.90232	2.16405	2.10596	2.1221	1.98549	1.70365	2.11322	2.62901	1.92206	2.1109	1.81861	2.11411	2.293	2.41628	1.94228	2.27684	1.54967	2.17015
Cell proliferation-inducing gene 21 protein	GNB2L1				4.2986e-235	329500000	0.971089	-0.00306151	P63244	3.20189	3.26305	3.18703	2.71059	3.19464	3.27249	2.95088	3.19533	2.89969	3.02629	3.2927	3.15175	3.34023	3.14581	2.84869	3.10946	2.97232	3.0159
Protein LUMA	TMEM43				4.0105e-06	13653000	0.972256	0.0166192	Q9BTV4	-1.24802	-2.32198	-1.32323	-0.819427	-0.67876	-2.14884	-1.49869	-2.83345	-0.877193	-0.157307	-1.45464	-3.92896	-1.68665	-2.8381	-1.04599	-1.60043	-0.786413	-0.400669
Solute carrier family 2 (Facilitated glucose transporter), member 1 variant	GLUT1				0.00025428	1557500	0.972471	-0.0233672	Q59GX2	-6.43267	-5.09609	-5.98241	-3.30002	-3.77613	-5.39996	-4.49824	-3.99093	-3.10609	-2.59271	-3.29701	-4.07709	-6.94987	-4.13841	-7.29917	-4.67122	-5.03107	-3.3157
Basement-membrane protein 40	ON				3.5042e-12	23075000	0.972661	-0.0207437	P09486	-4.01522	-1.85488	-1.2713	-0.151979	0.188128	-2.12355	-1.2193	0.837715	-0.499941	-1.35307	-0.640139	-1.52144	-2.75126	-2.2877	-1.35967	0.296581	0.257616	-0.564568
eIF3 p36	EIF3I				0.0069418	3128300	0.972881	-0.0215574	Q13347	-4.98146	-3.9432	-4.35701	-5.15869	-3.36081	-5.25315	-3.88555	-2.18552	-4.06644	-4.20471	-4.13805	-3.57936	-0.944355	-4.42454	-7.13717	-3.41516	-4.58404	-4.57042
Aspartate--tRNA ligase	DARS				4.1023e-11	50433000	0.973139	0.00535456	P14868	0.155214	-0.563213	0.659992	0.474657	0.617497	0.468521	0.575523	0.40151	0.536415	0.309812	0.30242	0.646576	0.771616	0.29792	0.213776	0.595612	-0.158627	0.29882
Autoantigen p542	HNRPCL2				0.0014914	7669300	0.973315	0.00818041	Q9UKM9-1	-2.32854	-1.94446	-2.02854	-2.84704	-3.45262	-1.98125	-2.32069	-2.04234	-2.36572	-2.44055	-2.81368	-2.86903	-1.98792	-1.73599	-2.08485	-2.1287	-3.33466	-1.98944
Eukaryotic peptide chain release factor subunit 1	ERF1				4.7557e-10	28052000	0.976422	0.0040991	P62495	-0.134792	-0.0727863	-0.363039	-0.323498	-0.158075	-0.503393	-0.44515	-1.29021	-0.270777	-0.33592	-0.454086	-0.229317	-0.485388	-0.395029	-0.838303	-0.258947	-0.335009	-0.266609
cDNA FLJ54710, highly similar to Target of Myb protein 1	CTA-286B10.5-010				2.7878e-06	3929100	0.977936	-0.0256273	B4DKQ5	-6.59779	-7.01397	-5.78955	0.698072	-2.65448	-4.72941	-3.81479	-6.75657	-2.99619	-4.28279	-4.12413	-2.54577	-5.04191	-6.40465	-5.1477	-3.62423	-3.97628	-4.27659
40S ribosomal protein S21	RPS21				2.741e-09	42101000	0.978216	-0.0047919	P63220	0.45747	0.189888	0.0191669	-0.121994	-0.276033	0.210905	0.166231	0.518551	-0.305401	-0.43881	-0.0191097	-0.0569401	0.904081	0.691046	-0.0500984	0.137213	-0.169659	-0.0958118
					0.0033614	25785000	0.979688	-0.00607639		-0.283874	-0.313633	-0.482847	-0.585239	-0.451935	-0.396585	-0.631884	-0.953319	-0.22257	0.670107	-0.163321	-0.916685	-1.00925	-1.48496	-0.84062	-0.514872	-0.2139	0.206308
Pre-mRNA-splicing factor SRP75	SFRS4				0.00027253	13819000	0.98079	-0.00677787	Q08170	-0.888081	-1.41217	-1.67925	-1.79357	-2.42696	-0.986797	-1.25713	-1.27324	-2.05816	-2.39171	-1.70273	-1.88923	-0.543694	-1.03226	-1.29261	-1.02337	-2.53384	-1.30493
14-3-3 protein sigma	HME1				4.1697e-31	70087000	0.981822	-0.0106087	P31947-1	0.904781	1.36417	0.73769	0.595169	-0.0127049	0.675545	0.532503	1.87437	-1.46834	-1.37387	0.96542	-0.379328	2.04879	0.86957	1.4222	0.755365	0.129404	0.861115
[Acyl-carrier-protein] S-acetyltransferase	FAS				2.7996e-88	42185000	0.983226	-0.00508202	P49327	0	1.03346	-0.0865955	-0.258497	0.456961	0.79179	-0.400366	-0.180224	-0.110531	0.0624981	0.376495	-0.0326786	0.377893	-0.00831795	0.333092	-0.239464	1.13442	-0.712212
Prosaposin	PSAP				2.9951e-07	51255000	0.985956	0.00486056	B1AVU8	0.0732899	-1.39968	0.00457573	0.202311	0.312483	0.157673	0.21343	1.62949	0.451481	0.20541	0.124592	0.350954	0.304314	-0.00865745	0.0756855	0.748854	-0.184494	-0.0153542
35 kDa lectin	LGALS3				1.9805e-07	52636000	0.986139	-0.00358518	P17931	0.705185	0.764326	0.119036	0.450947	0.25395	-0.194887	0.823938	0.317137	0.721584	-0.757015	0.836311	0.858501	0.451147	0.894447	0.37364	0.604404	0.369549	0.362497
6-phosphogluconate dehydrogenase, decarboxylating	PGD				1.0069e-186	77943000	0.986829	0.00346841	P52209	0.602379	1.05252	1.33135	1.5261	0.787098	1.0234	0.702896	1.12199	0.719271	1.40895	1.58941	1.58496	0.46917	1.23311	1.02246	0.993462	0.121231	0.413044
59 kDa dystrophin-associated protein A1 basic component 2	D16S2531E				0.0044104	2454000	0.987264	-0.00958898	Q13425-1	-3.94816	-4.76122	-3.38138	-3.57926	-3.24196	-4.85698	-2.82581	-7.3187	-3.18939	-2.43408	-4.09856	-3.45282	-4.83773	-5.43668	-5.65396	-3.70254	-4.53746	-2.86275
60S ribosomal protein L30	RPL30				2.5282e-66	99984000	0.990543	-0.00190608	A8MYX5	1.52677	1.836	1.49905	0.759895	1.07412	1.70602	1.35051	1.353	1.04082	0.775061	1.08595	1.34148	1.6186	1.52624	1.82235	1.26591	1.62277	1.10499
67 kDa calelectrin	ANX6				0	1305200000	0.991741	0.00151507	P08133	4.80663	5.60156	5.50392	5.40608	5.00127	4.56592	5.13561	5.00434	5.31296	5.60316	5.2432	5.21545	4.7941	5.21755	4.71093	5.23952	5.25285	5.04789
70 kDa lamin	LMN1				0	2279700000	0.99509	0.00107193	P02545-1	6.02024	5.77761	5.89274	5.64837	5.22983	6.083	5.77382	6.56404	5.38268	5.64613	5.84842	5.50393	6.44745	5.71084	5.98723	5.95955	5.29816	5.96096
cDNA FLJ30470 fis, clone BRAWH1000040, highly similar to Rap1 GTPase-GDP dissociation stimulator 1	RAP1GDS1				3.8171e-08	13427000	0.997307	0.00149218	B3KNU0	-2.68197	-1.29403	-2.31753	-0.288845	-0.428721	-2.40805	-0.849634	-2.96324	-0.965992	-1.0981	-2.44606	-2.1273	-2.25826	-0.6667	-2.64559	-1.5571	-0.870775	-0.541576
Apoptosis-linked gene 2 protein	ALG2				3.1076e-16	24019000	0.997488	-0.00112322	O75340	-0.00987625	-0.408352	-0.479902	-0.68944	-0.00977898	-0.909403	-0.533903	-2.5636	-0.0391312	-0.473997	-0.846872	0.257677	-1.44354	-0.505186	-1.6912	-0.91308	-0.425941	0.408848
Aspartate carbamoyltransferase	CAD				0.00045861	55276000	0.997878	-0.000923369	P27708	-0.335129	-0.000112534	0.621243	0.118969	-0.476538	0.56879	0.474443	1.65538	0.0926399	0.0984955	0.219734	-1.20724	0.812569	-0.452833	0.814499	0.42486	1.62557	0.392349
47 kDa mannose 6-phosphate receptor-binding protein	M6PRBP1				2.9514e-203	163720000	0.99791	-0.000509898	O60664-1	1.42528	2.62076	1.89841	2.2482	1.93662	2.20787	1.70179	2.52212	1.61892	1.69957	1.69074	2.04836	2.41041	2.52688	2.19127	1.96942	2.3603	1.2876
Coactosin-like protein	CLP				9.0278e-92	106560000	0.9988	-0.000320858	Q14019	1.63881	1.65951	1.39583	1.63877	1.86417	1.87889	2.13866	0.709715	0.824478	1.56968	2.09435	1.56276	1.57258	0.807003	1.31764	1.55239	2.10043	1.17489
PRKC apoptosis WT1 regulator protein	PAR4				2.6924e-15	10182000	0.998921	0.00100199	Q96IZ0	-4.20867	-4.24993	-2.13734	-2.33181	-2.94383	-2.22263	-2.07957	-1.62601	-0.464983	-2.10824	-2.43688	-3.94997	-0.602816	-4.8092	-5.43613	-1.10695	-0.862749	-0.960854

## Sheet: Dataset 3 _IPA ONS cells
Dataset 3: Extended Pathway analysis of significant proteins and mRNA transcripts (Matigian et al. 2010) in schizophrenia-derived ONS cells. All pathways are listed in order of significance (*p-value) which was determined using the right tailed Fisher exact test in IPA,
and by the IPA ratio, which is number of molecules in a given pathway that meet significance, divided by the total number of molecules that make up that pathway. The table details the significant ONS proteins and mRNA transcripts that map to each pathway tested.
*Benjamini-Hochberg false discovery rate-adjusted p values with Fisher’s exact test < 0.01 corresponds to -log(B-H p-value)
Rank	Significant Pathways	IPA Analysis	-log(B-H p-value)	p-value	IPA Ratio (# Mol)	# Implicated/Total Molecules	Molecules
1	EIF2 Signaling	Scz_ONS_mRNA	4.83E00	1.47911e-05	1.93E-01	39/201	MAPK1,PIK3R1,RPS18,RPL31,HRAS,RPL14,RPL26,RPS4Y1,RPL7,RPL10A,EIF2A,RPS11,RPS3A,RPS9,EIF5,RPL19,GSK3B,RPL8,RPL13,ATM,RPL4,EIF3H,RPL3,EIF3F,GRB2,RPS28,RPL12,EIF2B3,EIF3E,RPS27L,LOC100361644,FAU,RPS13,RPL28,AGO3,PIK3CD,EIF2AK2,RPL13A,RPS14
	EIF2 Signaling	Scz_ONS_proteins	1.42E01	6.30957e-15	8.91E-02	18/202	RPL4,RPL27A,RPL3,RPL27,--,--,RPL14,RPL9,RPL10A,RPL6,RPS4X,RPL18A,EIF3D,RPL32,RPS3,RPL13A,RPL13,RPS14
2	mTOR Signaling	Scz_ONS_mRNA	4E00	0.0001	1.77E-01	37/209	MAPK1,PPP2R2A,PIK3R1,RPS18,RPS6KA3,FKBP1A,HRAS,RICTOR,RPS4Y1,RPS11,PGF,HMOX1,MTOR,RPS3A,RHOT1,RPS9,RPS6KA2,PRKD1,AKT1S1,EIF4B,PRKCA,ATM,MAPKAP1,EIF3H,EIF3F,RHOC,RPS28,RHOJ,EIF3E,RPS27L,FAU,RPS13,PPP2R3A,PPP2R2B,PRR5,PIK3CD,RPS14
	mTOR Signaling	Scz_ONS_proteins	2.09E00	0.00812831	3.35E-02	7/209	RPS4X,PPP2R1A,PPP2CA,EIF3D,--,RPS3,RPS14
3	Regulation of eIF4 and p70S6K Signaling	Scz_ONS_mRNA	2.73E00	0.00186209	1.61E-01	28/174	MAPK1,PPP2R2A,PIK3R1,RPS18,HRAS,RPS4Y1,EIF2A,RPS11,MTOR,RPS3A,EIF4EBP3,RPS9,ATM,EIF3H,EIF3F,GRB2,RPS28,EIF2B3,EIF3E,ITGA3,RPS27L,FAU,RPS13,PPP2R3A,PPP2R2B,AGO3,PIK3CD,RPS14
	Regulation of eIF4 and p70S6K Signaling	Scz_ONS_proteins	3.62E00	0.000239883	4.6E-02	8/174	ITGB1,RPS4X,PPP2R1A,PPP2CA,EIF3D,--,RPS3,RPS14
4	Ephrin Receptor Signaling	Scz_ONS_mRNA	2.73E00	0.00186209	1.56E-01	31/199	FYN,MAPK1,PTPN13,GNA11,HRAS,GNG13,MAP4K4,CRK,NCK1,PGF,ROCK2,NCK2,EPHB6,PAK1,ARPC4,EFNB3,SRC,PAK4,CFL1,GRB2,ARPC5L,GNAI1,ITGA3,RAC3,ATF2,WIPF1,ABI1,ARPC2,ACP1,PDGFD,EPHA2
	Ephrin Receptor Signaling	Scz_ONS_proteins	8.6E-01	0.138038	2.01E-02	4/199	ITGB1,GNAI2,GNB1,ARPC2
5	ILK Signaling	Scz_ONS_mRNA	2.57E00	0.00269153	1.67E-01	32/192	MAPK1,PPP2R2A,PIK3R1,RICTOR,PPP1R14B,CCND1,PGF,NCK2,PARVB,MTOR,RHOT1,ILKAP,GSK3B,ITGB4,ATM,NACA,CFL1,TMSB10/TMSB4X,RHOC,TNFRSF1A,ACTB,FERMT2,MAPK9,RHOJ,MYL6B,ATF2,FOS,DOCK1,PPP2R3A,SNAI2,PPP2R2B,PIK3CD
	ILK Signaling	Scz_ONS_proteins	8.39E-01	0.144877	2.08E-02	4/192	ITGB1,PPP2R1A,PPP2CA,ILK
6	NRF2-mediated Oxidative Stress Response	Scz_ONS_mRNA	2.53E00	0.00295121	1.62E-01	31/191	FTL,MAPK1,GSTM5,PRDX1,PIK3R1,HRAS,DNAJC3,HMOX1,GSTM2,DNAJA3,GSK3B,GCLM,DNAJB1,NFE2L2,PRKD1,ATM,PRKCA,GSTK1,ACTB,GSTA4,CREBBP,MAPK9,DNAJB9,TXNRD1,FOS,DNAJC5,MGST2,STIP1,DNAJB11,PIK3CD,DNAJB6
	NRF2-mediated Oxidative Stress Response	Scz_ONS_proteins	6.02E-01	0.250035	1.57E-02	3/191	AKR7A2,ERP29,GSTP1
7	IL-8 Signaling	Scz_ONS_mRNA	2.4E00	0.00398107	1.53E-01	31/203	MAPK1,PIK3R1,HRAS,GNG13,MAP4K4,CCND1,IRAK1,PGF,ROCK2,RAB11FIP2,HMOX1,MTOR,RHOT1,LASP1,PRKD1,PRKCA,ATM,IL8,SRC,VCAM1,RHOC,GNAI1,MAPK9,HBEGF,MMP2,RHOJ,RAC3,BCL2L1,FOS,NCF2,PIK3CD
	IL-8 Signaling	Scz_ONS_proteins	6.02E-01	0.250035	1.48E-02	3/203	GNAI2,GNB1,BAX
8	PDGF Signaling	Scz_ONS_mRNA	2.19E00	0.00645654	2.03E-01	16/79	SRC,MAPK1,GRB2,PIK3R1,HRAS,CRK,FOS,ACP1,CSNK2A1,PDGFRA,PIK3CD,EIF2AK2,PDGFD,ATM,PRKCA,PDGFRB
9	Axonal Guidance Signaling	Scz_ONS_mRNA	2.19E00	0.00645654	1.23E-01	53/430	SLIT3,MAPK1,PIK3R1,GNG13,HRAS,SEMA4F,NCK1,NCK2,ROCK2,PAK1,ARPC4,ADAM23,GSK3B,EFNB3,PRKD1,ATM,CFL1,MYL6B,RAC3,DOCK1,ARPC2,RTN4,PIK3CD,PDGFD,EPHA2,NRP1,FYN,GNA11,CRK,FZD1,ROBO1,PGF,EPHB6,PPP3CB,GLI3,SRGAP1,SMO,SEMA3B,PRKCA,BMP1,PAK4,ARPC5L,GRB2,TUBG1,GNAI1,PRKAR2A,NFATC4,ITGA3,WIPF1,KIF7,SEMA4D,SEMA4B,WNT5A
	Axonal Guidance Signaling	Scz_ONS_proteins	6.02E-01	0.250035	1.16E-02	5/430	ITGB1,GNAI2,GNB1,ARPC2,Pfn2
10	Integrin Signaling	Scz_ONS_mRNA	1.92E00	0.0120226	1.48E-01	31/210	FYN,ARHGAP26,MAPK1,PIK3R1,ITGA8,HRAS,CRK,NCK1,NCK2,PARVB,PAK1,RHOT1,ARPC4,ILKAP,GSK3B,ITGB4,ATM,SRC,PAK4,RHOC,GRB2,ARPC5L,ACTB,RHOJ,ITGA3,RAC3,DOCK1,WIPF1,ARPC2,CAPN2,PIK3CD
	Integrin Signaling	Scz_ONS_proteins	8.26E-01	0.149279	1.9E-02	4/210	ITGB1,ARPC2,ILK,TLN1
	ErbB Signaling	Scz_ONS_Genes - 2012-07-31 04:03 PM	1.92E00	0.0120226	1.95E-01		PAK4,MAPK1,GRB2,PIK3R1,HRAS,MAPK9,HBEGF,NCK1,NCK2,FOS,PAK1,MTOR,PIK3CD,GSK3B,PRKD1,ATM,PRKCA
	Actin Nucleation by ARP-WASP Complex	Scz_ONS_mRNA	1.92E00	0.0120226	1.97E-01		NCK2,ROCK2,WIPF1,RHOT1,RHOC,GRB2,ARPC5L,ARPC2,ARPC4,HRAS,RHOJ,NCK1,ITGA3
	Actin Nucleation by ARP-WASP Complex	Scz_ONS_proteins	7.39E-01	0.18239	3.03E-02		ITGB1,ARPC2
	Fcγ Receptor-mediated Phagocytosis in Macrophages and Monocytes	Scz_ONS_mRNA	1.92E00	0.0120226	1.76E-01		FYN,SRC,MAPK1,ARPC5L,ACTB,PIK3R1,CRK,NCK1,RAC3,NCK2,DOCK1,HMOX1,YES1,PAK1,ARPC2,ARPC4,PRKD1,PRKCA
	Fcγ Receptor-mediated Phagocytosis in Macrophages and Monocytes	Scz_ONS_proteins	6.02E-01	0.250035	1.96E-02		ARPC2,TLN1
	Paxillin Signaling	Scz_ONS_mRNA	1.92E00	0.0120226	1.7E-01		SRC,PAK4,MAPK1,GRB2,ACTB,CSK,PIK3R1,ITGA8,HRAS,MAPK9,CRK,NCK1,ITGA3,NCK2,DOCK1,PAK1,PIK3CD,ITGB4,ATM
	Paxillin Signaling	Scz_ONS_proteins	5.55E-01	0.278612	1.79E-02		ITGB1,TLN1
	Cyclins and Cell Cycle Regulation	Scz_ONS_mRNA	1.92E00	0.0120226	1.82E-01		HDAC8,PPP2R2A,CDKN2C,CCND1,HDAC5,CCNE1,CCNA1,PPP2R3A,HDAC7,PPP2R2B,TGFB2,E2F5,BTRC,GSK3B,CDKN1B,ATM
	Cyclins and Cell Cycle Regulation	Scz_ONS_proteins	9.29E-01	0.117761	3.41E-02		CDKN2A,PPP2R1A,PPP2CA
	Signaling by Rho Family GTPases	Scz_ONS_mRNA	1.9E00	0.0125893	1.34E-01		MAPK1,PIK3R1,DIAPH3,CDC42EP5,GNA11,PIP4K2B,GNG13,CDC42EP2,PARD6A,CDH11,ROCK2,PAK1,RHOT1,ARPC4,ARHGEF2,ARHGEF3,ATM,PAK4,CFL1,RHOC,ARPC5L,ACTB,GNAI1,MAPK9,RHOJ,ITGA3,MYL6B,FOS,WIPF1,CDH2,ARPC2,NCF2,PIK3CD,PIP4K2A
	Signaling by Rho Family GTPases	Scz_ONS_proteins	9.21E-01	0.11995	1.98E-02		ITGB1,GNAI2,GNB1,ARPC2,SEPT7
	FAK Signaling	Scz_ONS_mRNA	1.89E00	0.0128825	1.67E-01		FYN,SRC,PAK4,ARHGAP26,MAPK1,GRB2,ACTB,CSK,PIK3R1,HRAS,CRK,ITGA3,DOCK1,PAK1,CAPN2,PIK3CD,ATM
	FAK Signaling	Scz_ONS_proteins	6.02E-01	0.250035	1.96E-02		ITGB1,TLN1
	Glioma Signaling	Scz_ONS_mRNA	1.89E00	0.0128825	1.61E-01		CAMK1,MAPK1,CALM1 (includes others),CAMK1D,GRB2,PIK3R1,HRAS,CDKN2C,CCND1,MTOR,E2F5,PDGFRA,PIK3CD,PDGFD,PRKD1,ATM,PRKCA,PDGFRB
	Glioma Signaling	Scz_ONS_proteins	2.85E-01	0.5188	8.93E-03		CDKN2A
	Ephrin B Signaling	Scz_ONS_mRNA	1.85E00	0.0141254	1.88E-01		MAPK1,CFL1,GNA11,GNAI1,GNG13,HRAS,RAC3,ROCK2,NCK2,EPHB6,PAK1,ABI1,ACP1,CAP1,EFNB3
	Ephrin B Signaling	Scz_ONS_proteins	6.14E-01	0.24322	2.5E-02		GNAI2,GNB1
	PAK Signaling	Scz_ONS_mRNA	1.83E00	0.0147911	1.59E-01		PAK4,CFL1,MAPK1,GRB2,PIK3R1,HRAS,MAPK9,NCK1,ITGA3,MYL6B,NCK2,PAK1,PDGFRA,PIK3CD,PDGFD,ATM,PDGFRB
	PAK Signaling	Scz_ONS_proteins	2.91E-01	0.511682	9.35E-03		ITGB1
	Virus Entry via Endocytic Pathways	Scz_ONS_mRNA	1.81E00	0.0154882	1.7E-01		B2M,FYN,SRC,ACTB,PIK3R1,CLTB,HRAS,ITGA3,RAC3,AP2S1,HLA-A,PIK3CD,ITGB4,PRKD1,HLA-C,ATM,PRKCA
	Virus Entry via Endocytic Pathways	Scz_ONS_proteins	2.91E-01	0.511682	1E-02		ITGB1
	RhoGDI Signaling	Scz_ONS_mRNA	1.81E00	0.0154882	1.36E-01		SRC,PAK4,CFL1,ARPC5L,RHOC,ACTB,CREBBP,GNA11,GNAI1,PIP4K2B,GNG13,RHOJ,ITGA3,MYL6B,CDH11,ROCK2,CDH2,PAK1,RHOT1,ARPC2,ARPC4,CD44,ARHGAP12,ARHGEF2,ARHGEF3,PIP4K2A,PRKCA
	RhoGDI Signaling	Scz_ONS_proteins	1.08E00	0.0831764	2.51E-02		ITGB1,GNAI2,GNB1,ARPC2,CD44
	Role of NFAT in Cardiac Hypertrophy	Scz_ONS_Genes - 2012-07-31 04:03 PM	1.81E00	0.0154882	1.33E-01		SRC,LIF,CAMK1,HDAC8,CAMK1D,CALM1 (includes others),MAPK1,GRB2,PIK3R1,GNA11,PRKAR2A,GNAI1,MAPK9,HRAS,GNG13,PLCL2,NFATC4,HDAC5,RCAN1,PPP3CB,HDAC7,TGFB2,RCAN3,PIK3CD,GSK3B,PRKD1,PRKCA,ATM
	Role of NFAT in Cardiac Hypertrophy	Scz_ONS_proteins - 2012-07-31 03:58 PM	6.02E-01	0.250035	1.43E-02		GNAI2,GNB1,PDIA3
	Glioblastoma Multiforme Signaling	Scz_ONS_Genes - 2012-07-31 04:03 PM	1.75E00	0.0177828	1.43E-01		SRC,MAPK1,RHOC,GRB2,PIK3R1,GNA11,HRAS,RHOJ,PLCL2,FZD1,CCND1,MTOR,CCNE1,RHOT1,PDGFRA,E2F5,SMO,PIK3CD,CDKN1B,GSK3B,PDGFD,ATM,WNT5A,PDGFRB
	Glioblastoma Multiforme Signaling	Scz_ONS_proteins - 2012-07-31 03:58 PM	3.91E-01	0.406443	1.19E-02		CDKN2A,PDIA3
	VDR/RXR Activation	Scz_ONS_Genes - 2012-07-31 04:03 PM	1.66E00	0.0218776	1.85E-01		SERPINB1,BGLAP,CEBPB,NCOA3,COL13A1,RUNX2,TGFB2,CSNK2A1,NCOA1,CDKN1B,SEMA3B,CST6,PRKD1,HSD17B2,PRKCA
	HMGB1 Signaling	Scz_ONS_Genes - 2012-07-31 04:03 PM	1.66E00	0.0218776	1.7E-01		IL8,VCAM1,MAPK1,RHOC,TNFRSF1A,PIK3R1,HRAS,MAPK9,RHOJ,IL1R1,TLR4,FOS,RHOT1,PIK3CD,TNFRSF1B,ATM,TNFRSF11B
	Molecular Mechanisms of Cancer	Scz_ONS_Genes - 2012-07-31 04:03 PM	1.66E00	0.0218776	1.16E-01		FYN,TCF4,MAPK1,PIK3R1,GNA11,CDKN2C,HRAS,CRK,FZD1,CCND1,FAS,PAK1,RHOT1,TGFB2,SMO,E2F5,ARHGEF2,GSK3B,ARHGEF3,PRKD1,PRKCA,ATM,BMP1,SRC,PAK4,GRB2,RHOC,CREBBP,GNAI1,SMAD7,PRKAR2A,MAPK9,RHOJ,RAC3,APH1A,BCL2L1,FOS,CCNE1,MAX,RBPJ,PIK3CD,CDKN1B,LRP1,WNT5A
	Molecular Mechanisms of Cancer	Scz_ONS_proteins - 2012-07-31 03:58 PM	3.38E-01	0.459198	7.94E-03		CDKN2A,GNAI2,BAX
	Reelin Signaling in Neurons	Scz_ONS_Genes - 2012-07-31 04:03 PM	1.66E00	0.0218776	1.83E-01		PAFAH1B2,FYN,SRC,PIK3R1,MAPK9,ITGA3,RELN,App,YES1,PIK3CD,LRP8,ARHGEF2,ARHGEF3,GSK3B,ATM
	Reelin Signaling in Neurons	Scz_ONS_proteins - 2012-07-31 03:58 PM	3.12E-01	0.487528	1.22E-02		ITGB1
	PPAR Signaling	Scz_ONS_Genes - 2012-07-31 04:03 PM	1.66E00	0.0218776	1.6E-01		STAT5A,MAPK1,GRB2,TNFRSF1A,CREBBP,HRAS,MAP4K4,IL1R1,NR2F1,FOS,NCOA1,PDGFRA,TNFRSF1B,PDGFD,SCAND1,TNFRSF11B,PDGFRB
	PPAR Signaling	Scz_ONS_proteins - 2012-07-31 03:58 PM	2.85E-01	0.5188	9.43E-03		HSP90B1
	Prolactin Signaling	Scz_ONS_Genes - 2012-07-31 04:03 PM	1.57E00	0.0269153	1.75E-01		FYN,STAT5A,MAPK1,GRB2,PIK3R1,CREBBP,HRAS,CEBPB,NR3C1,FOS,PIK3CD,PRKD1,ATM,PRKCA
	Semaphorin Signaling in Neurons	Scz_ONS_Genes - 2012-07-31 04:03 PM	1.49E00	0.0323594	2.12E-01		ROCK2,FYN,PAK4,PAK1,SEMA4D,MAPK1,CFL1,RHOT1,RHOC,RHOJ,NRP1
	Semaphorin Signaling in Neurons	Scz_ONS_proteins - 2012-07-31 03:58 PM	3.62E-01	0.43451	1.92E-02		ITGB1
	CXCR4 Signaling	Scz_ONS_Genes - 2012-07-31 04:03 PM	1.49E00	0.0323594	1.37E-01		SRC,PAK4,MAPK1,RHOC,EGR1,PIK3R1,GNA11,GNAI1,GNG13,HRAS,MAPK9,CRK,RHOJ,MYL6B,ROCK2,DOCK1,FOS,PAK1,RHOT1,PIK3CD,PRKD1,ATM,PRKCA
	CXCR4 Signaling	Scz_ONS_proteins - 2012-07-31 03:58 PM	3.91E-01	0.406443	1.19E-02		GNAI2,GNB1
	Cdc42 Signaling	Scz_ONS_Genes - 2012-07-31 04:03 PM	1.49E00	0.0323594	1.35E-01		B2M,SRC,PAK4,CFL1,MAPK1,ARPC5L,CDC42EP5,DIAPH3,MAPK9,CDC42EP2,EXOC6,ITGA3,MYL6B,PARD6A,ATF2,FOS,WIPF1,PAK1,HLA-A,LLGL1,ARPC2,ARPC4,GSK3B,HLA-C
	Cdc42 Signaling	Scz_ONS_proteins - 2012-07-31 03:58 PM	3.74E-01	0.422669	1.12E-02		ITGB1,ARPC2
	Estrogen-Dependent Breast Cancer Signaling	Scz_ONS_Genes - 2012-07-31 04:03 PM	1.49E00	0.0323594	1.71E-01		SRC,FOS,STAT5A,MAPK1,PIK3R1,HRAS,PIK3CD,CCND1,HSD17B2,HSD17B14,ATM,ATF2
	Estrogen-Dependent Breast Cancer Signaling	Scz_ONS_proteins - 2012-07-31 03:58 PM	3.55E-01	0.44157	1.43E-02		HSD17B4
	Cell Cycle: G1/S Checkpoint Regulation	Scz_ONS_Genes - 2012-07-31 04:03 PM	1.49E00	0.0323594	1.85E-01		CCNE1,MAX,HDAC8,HDAC7,E2F5,TGFB2,BTRC,CDKN1B,GSK3B,CCND1,HDAC5,ATM
	Cell Cycle: G1/S Checkpoint Regulation	Scz_ONS_proteins - 2012-07-31 03:58 PM	3.55E-01	0.44157	1.54E-02		CDKN2A
	Regulation of Actin-based Motility by Rho	Scz_ONS_Genes - 2012-07-31 04:03 PM	1.49E00	0.0323594	1.65E-01		PAK4,CFL1,RHOC,ARPC5L,ACTB,PIP4K2B,RHOJ,MYL6B,RAC3,WIPF1,PAK1,RHOT1,ARPC2,ARPC4,PIP4K2A
	Regulation of Actin-based Motility by Rho	Scz_ONS_proteins - 2012-07-31 03:58 PM	6.02E-01	0.250035	2.2E-02		ARPC2,Pfn2
	HER-2 Signaling in Breast Cancer	Scz_ONS_Genes - 2012-07-31 04:03 PM	1.49E00	0.0323594	1.75E-01		GRB2,PIK3R1,HRAS,MMP2,CCND1,PARD6A,CCNE1,PIK3CD,ITGB4,CDKN1B,GSK3B,PRKD1,ATM,PRKCA
	HER-2 Signaling in Breast Cancer	Scz_ONS_proteins - 2012-07-31 03:58 PM	3.13E-01	0.486407	1.25E-02		ITGB1
	Protein Ubiquitination Pathway	Scz_ONS_Genes - 2012-07-31 04:03 PM	1.49E00	0.0323594	1.27E-01		B2M,CRYAB,PSMD7,USP5,DNAJC3,CDC23,TCEB1,USP3,USP8,USP7,HLA-A,UBE2V1,DNAJB1,HLA-C,HSPA4L,PSMB5,UBE4B,UBE2M,HSPH1,THOP1,DNAJB9,UBE2L6,PSMD8,HSPA8,PSMC1,PSME1,DNAJC5,UBE2D4,PSMD2,DNAJB11,PSMD1,BTRC,DNAJB6,USP9Y
	Protein Ubiquitination Pathway	Scz_ONS_proteins - 2012-07-31 03:58 PM	1.08E00	0.0831764	2.24E-02		HSP90B1,CRYAB,PSMD7,--,HSPA9,PSMA5
	14-3-3-mediated Signaling	Scz_ONS_Genes - 2012-07-31 04:03 PM	1.49E00	0.0323594	1.56E-01		SRC,YWHAH,MAPK1,GRB2,TNFRSF1A,PIK3R1,TUBG1,GNA11,MAPK9,HRAS,PLCL2,FOS,PIK3CD,CDKN1B,GSK3B,PRKD1,AKT1S1,ATM,PRKCA
	14-3-3-mediated Signaling	Scz_ONS_proteins - 2012-07-31 03:58 PM	4.89E-01	0.32434	1.64E-02		PDIA3,BAX
	Chronic Myeloid Leukemia Signaling	Scz_ONS_Genes - 2012-07-31 04:03 PM	1.48E00	0.0331131	1.54E-01		STAT5A,HDAC8,MAPK1,GRB2,PIK3R1,HRAS,CRK,CCND1,HDAC5,BCL2L1,HDAC7,E2F5,TGFB2,PIK3CD,CDKN1B,ATM
	Chronic Myeloid Leukemia Signaling	Scz_ONS_proteins - 2012-07-31 03:58 PM	2.85E-01	0.5188	9.62E-03		CDKN2A
	Rac Signaling	Scz_ONS_Genes - 2012-07-31 04:03 PM	1.42E00	0.0380189	1.39E-01		PAK4,MAPK1,CFL1,ARPC5L,PIK3R1,HRAS,PIP4K2B,ITGA3,PARD6A,PAK1,ARPC2,NCF2,ARPC4,CD44,PIK3CD,PIP4K2A,ATM
	Rac Signaling	Scz_ONS_proteins - 2012-07-31 03:58 PM	1.08E00	0.0831764	3.28E-02		ITGB1,CYFIP2,ARPC2,CD44
	Acute Phase Response Signaling	Scz_ONS_Genes - 2012-07-31 04:03 PM	1.4E00	0.0398107	1.36E-01		TCF4,SERPING1,FTL,C3,MAPK1,TNFRSF1A,GRB2,PIK3R1,C1S,SERPINF1,HRAS,MAPK9,CEBPB,IL1R1,NR3C1,IRAK1,C1R,HMOX1,FOS,MTOR,OSMR,PIK3CD,TNFRSF1B,TNFRSF11B
	Cardiac Hypertrophy Signaling	Scz_ONS_Genes - 2012-07-31 04:03 PM	1.4E00	0.0398107	1.23E-01		MAPK1,CALM1 (includes others),PIK3R1,GNA11,GNG13,HRAS,ATF6,ROCK2,MTOR,PPP3CB,RHOT1,TGFB2,GSK3B,ATM,RHOC,GRB2,CREBBP,GNAI1,PRKAR2A,CACNA1C,MAPK9,EIF2B3,RHOJ,PLCL2,NFATC4,MYL6B,ADRA1D,ATF2,ADRA2A,PIK3CD
	Cardiac Hypertrophy Signaling	Scz_ONS_proteins - 2012-07-31 03:58 PM	5.03E-01	0.314051	1.23E-02		GNAI2,GNB1,PDIA3
	NF-κB Signaling	Scz_ONS_Genes - 2012-07-31 04:03 PM	1.38E00	0.0416869	1.37E-01		AZI2,TNFRSF1A,TGFBR3,PIK3R1,CREBBP,HRAS,TNFAIP3,MAP4K4,IL1R1,IRAK1,TANK,TLR4,CD40,UBE2V1,PDGFRA,CSNK2A1,BTRC,PIK3CD,EIF2AK2,GSK3B,TNFRSF1B,ATM,TNFRSF11B,PDGFRB
	Role of Macrophages, Fibroblasts and Endothelial Cells in Rheumatoid Arthritis	Scz_ONS_Genes - 2012-07-31 04:03 PM	1.33E00	0.0467735	1.14E-01		TCF4,CALM1 (includes others),MAPK1,PIK3R1,GNA11,IL17RC,HRAS,FZD1,CCND1,PGF,IRAK1,ROCK2,PPP3CB,SMO,GSK3B,TNFRSF1B,PRKD1,PRKCA,TNFRSF11B,ATM,IL8,SRC,VCAM1,TNFRSF1A,DAAM1,MAPK9,CEBPB,PLCL2,NFATC4,IL1R1,ATF2,TLR4,FOS,CEBPD,PIK3CD,PDGFD,LRP1,WNT5A
	Actin Cytoskeleton Signaling	Scz_ONS_Genes - 2012-07-31 04:03 PM	1.33E00	0.0467735	1.2E-01		MAPK1,PIK3R1,DIAPH3,PIP4K2B,HRAS,CRK,ROCK2,PAK1,FGF18,ARPC4,DIAPH2,FGF7,ATM,PAK4,TMSB10/TMSB4X,CFL1,GRB2,ARPC5L,ACTB,CSK,ITGA3,MYL6B,RAC3,DOCK1,ARPC2,SSH3,PIK3CD,PDGFD,PIP4K2A
	Actin Cytoskeleton Signaling	Scz_ONS_proteins - 2012-07-31 03:58 PM	9.79E-01	0.104954	2.07E-02		ITGB1,CYFIP2,ARPC2,Pfn2,TLN1
	Glutathione Metabolism	Scz_ONS_Genes - 2012-07-31 04:03 PM	1.26E00	0.0549541	1.24E-01		GSTM2,MGST2,GSTM5,GSTA4,H6PD,IDH2,GCLM,GLRX,ANPEP,GSTK1,GGT7
	Glutathione Metabolism	Scz_ONS_proteins - 2012-07-31 03:58 PM	1.05E00	0.0891251	3.37E-02		GLRX,ANPEP,GSTP1
	Breast Cancer Regulation by Stathmin1	Scz_ONS_Genes - 2012-07-31 04:03 PM	1.22E00	0.060256	1.25E-01		CAMK1,MAPK1,CALM1 (includes others),CAMK1D,PPP2R2A,PIK3R1,GNG13,HRAS,PPP1R14B,ROCK2,PAK1,E2F5,ARHGEF2,ARHGEF3,PRKD1,ATM,PRKCA,GRB2,TUBG1,GNAI1,PRKAR2A,CCNE1,PPP2R3A,PPP2R2B,PIK3CD,CDKN1B
	Breast Cancer Regulation by Stathmin1	Scz_ONS_proteins - 2012-07-31 03:58 PM	8.39E-01	0.144877	1.92E-02		GNAI2,GNB1,PPP2R1A,PPP2CA
	Aryl Hydrocarbon Receptor Signaling	Scz_ONS_Genes - 2012-07-31 04:03 PM	1.2E00	0.0630957	1.26E-01		SRC,MAPK1,GSTM5,GSTA4,CCND1,NCOA3,FAS,NR2F1,FOS,CCNE1,CCNA1,GSTM2,MGST2,TGFB2,NFIB,CDKN1B,ALDH3A1,NFE2L2,ATM,GSTK1
	Aryl Hydrocarbon Receptor Signaling	Scz_ONS_proteins - 2012-07-31 03:58 PM	9.79E-01	0.104954	2.52E-02		CDKN2A,HSP90B1,BAX,GSTP1
	Aldosterone Signaling in Epithelial Cells	Scz_ONS_Genes - 2012-07-31 04:03 PM	1.19E00	0.0645654	1.27E-01		ICMT,CRYAB,MAPK1,HSPH1,PIK3R1,GNA11,DNAJC3,PIP4K2B,PLCL2,DNAJB9,HSPA8,DNAJC5,DNAJB11,ASIC1,PIK3CD,DNAJB6,DNAJB1,PIP4K2A,PRKD1,HSPA4L,ATM,PRKCA
	Aldosterone Signaling in Epithelial Cells	Scz_ONS_proteins - 2012-07-31 03:58 PM	9.01E-01	0.125603	2.31E-02		HSP90B1,CRYAB,PDIA3,HSPA9
	Agrin Interactions at Neuromuscular Junction	Scz_ONS_Genes - 2012-07-31 04:03 PM	1.19E00	0.0645654	1.74E-01		SRC,PAK4,PAK1,MAPK1,ACTB,LAMB1,MAPK9,RAPSN,HRAS,AGRN,ITGA3,RAC3
	Agrin Interactions at Neuromuscular Junction	Scz_ONS_proteins - 2012-07-31 03:58 PM	3.38E-01	0.459198	1.45E-02		ITGB1
	PTEN Signaling	Scz_ONS_Genes - 2012-07-31 04:03 PM	1.15E00	0.0707946	1.33E-01		YWHAH,MAPK1,GRB2,PIK3R1,TGFBR3,HRAS,ITGA3,CCND1,RAC3,BCL2L1,FOXO3,PDGFRA,CSNK2A1,PIK3CD,CDKN1B,GSK3B,PDGFRB
	PTEN Signaling	Scz_ONS_proteins - 2012-07-31 03:58 PM	5.04E-01	0.313329	1.56E-02		ITGB1,ILK
	Hepatic Fibrosis / Hepatic Stellate Cell Activation	Scz_ONS_Genes - 2012-07-31 04:03 PM	1.13E00	0.074131	1.36E-01		IL8,IGFBP4,VCAM1,CTGF,TNFRSF1A,SMAD7,MMP2,IL1R1,MYL6B,FAS,PGF,TLR4,COL1A1,LY96,CD40,PDGFRA,TGFB2,TNFRSF1B,TNFRSF11B,PDGFRB
	Hepatic Fibrosis / Hepatic Stellate Cell Activation	Scz_ONS_proteins - 2012-07-31 03:58 PM	2.24E-01	0.597035	6.8E-03		BAX
	Renal Cell Carcinoma Signaling	Scz_ONS_Genes - 2012-07-31 04:03 PM	1.12E00	0.0758578	1.62E-01		FOS,PAK4,PAK1,MAPK1,GRB2,PIK3R1,CREBBP,HRAS,CRK,PIK3CD,TCEB1,ATM
	EGF Signaling	Scz_ONS_Genes - 2012-07-31 04:03 PM	1.11E00	0.0776247	1.73E-01		FOS,MAPK1,GRB2,PIK3R1,CSNK2A1,HRAS,PIK3CD,PRKCA,ATM
	p70S6K Signaling	Scz_ONS_Genes - 2012-07-31 04:03 PM	1.11E00	0.0776247	1.35E-01		SRC,YWHAH,MAPK1,EEF2,GRB2,PPP2R2A,PIK3R1,GNA11,GNAI1,HRAS,PLCL2,MTOR,PPP2R3A,PPP2R2B,PIK3CD,PRKD1,ATM,PRKCA
	p70S6K Signaling	Scz_ONS_proteins - 2012-07-31 03:58 PM	1.52E00	0.0301995	3.76E-02		GNAI2,PPP2R1A,PPP2CA,PDIA3,--
	Neuregulin Signaling	Scz_ONS_Genes - 2012-07-31 04:03 PM	1.11E00	0.0776247	1.37E-01		STAT5A,SRC,MTOR,MAPK1,GRB2,PIK3R1,DCN,HRAS,HBEGF,CRK,CDKN1B,ITGA3,PRKD1,PRKCA
	Neuregulin Signaling	Scz_ONS_proteins - 2012-07-31 03:58 PM	9.01E-01	0.125603	2.94E-02		ITGB1,HSP90B1,--
	Colorectal Cancer Metastasis Signaling	Scz_ONS_Genes - 2012-07-31 04:03 PM	1.11E00	0.0776247	1.17E-01		TCF4,MAPK1,PIK3R1,MMP15,HRAS,GNG13,FZD1,CCND1,PGF,RHOT1,SMO,TGFB2,MMP11,GSK3B,PTGER4,ATM,SRC,RHOC,GRB2,TNFRSF1A,PRKAR2A,MAPK9,RHOJ,MMP2,FOS,TLR4,BCL2L1,PIK3CD,LRP1,WNT5A
	Colorectal Cancer Metastasis Signaling	Scz_ONS_proteins - 2012-07-31 03:58 PM	2.91E-01	0.511682	7.78E-03		GNB1,BAX
	IL-3 Signaling	Scz_ONS_Genes - 2012-07-31 04:03 PM	1.11E00	0.0776247	1.62E-01		FOS,STAT5A,PAK1,PPP3CB,MAPK1,GRB2,PIK3R1,HRAS,PIK3CD,PRKD1,PRKCA,ATM
	Thrombopoietin Signaling	Scz_ONS_Genes - 2012-07-31 04:03 PM	1.09E00	0.0812831	1.59E-01		FOS,STAT5A,MAPK1,GRB2,PIK3R1,HRAS,PIK3CD,PRKD1,PRKCA,ATM
	IL-6 Signaling	Scz_ONS_Genes - 2012-07-31 04:03 PM	1.09E00	0.0812831	1.37E-01		IL8,MAPK1,GRB2,TNFRSF1A,PIK3R1,HRAS,MAPK9,MAP4K4,IL1R1,CEBPB,FOS,COL1A1,CSNK2A1,PIK3CD,TNFRSF1B,ATM,TNFRSF11B
	RAR Activation	Scz_ONS_Genes - 2012-07-31 04:03 PM	1.09E00	0.0812831	1.22E-01		STAT5A,NSD1,SRC,PRMT2,TRIM24,MAPK1,AKR1C3,CSK,PIK3R1,CREBBP,SMAD7,PRKAR2A,MAPK9,NR2F1,FOS,NCOA1,CSNK2A1,TGFB2,GTF2H5,PIK3CD,PRKD1,SCAND1,PRKCA
	FLT3 Signaling in Hematopoietic Progenitor Cells	Scz_ONS_Genes - 2012-07-31 04:03 PM	1.09E00	0.0812831	1.62E-01		STAT5A,MTOR,MAPK1,GRB2,PIK3R1,RPS6KA3,HRAS,STAT2,PIK3CD,RPS6KA2,ATM,ATF2
	Prostate Cancer Signaling	Scz_ONS_Genes - 2012-07-31 04:03 PM	1.09E00	0.0812831	1.34E-01		MAPK1,GRB2,PIK3R1,CREBBP,HRAS,CCND1,ATF2,MTOR,CCNE1,PIK3CD,CDKN1B,GSK3B,ATM
	Prostate Cancer Signaling	Scz_ONS_proteins - 2012-07-31 03:58 PM	6.02E-01	0.250035	2.06E-02		HSP90B1,GSTP1
	ErbB2-ErbB3 Signaling	Scz_ONS_Genes - 2012-07-31 04:03 PM	1.09E00	0.0812831	1.69E-01		STAT5A,MAPK1,GRB2,PIK3R1,HRAS,PIK3CD,CDKN1B,GSK3B,CCND1,ATM
	HGF Signaling	Scz_ONS_Genes - 2012-07-31 04:03 PM	1.09E00	0.0812831	1.43E-01		MAPK1,GRB2,PIK3R1,MAPK9,HRAS,CCND1,ATF2,ELF1,DOCK1,FOS,PAK1,PIK3CD,PRKD1,ATM,PRKCA
	HGF Signaling	Scz_ONS_proteins - 2012-07-31 03:58 PM	2.78E-01	0.52723	9.52E-03		CDKN2A
	Telomerase Signaling	Scz_ONS_Genes - 2012-07-31 04:03 PM	1.09E00	0.0812831	1.47E-01		HDAC8,MAPK1,GRB2,PPP2R2A,PIK3R1,HRAS,HDAC5,ELF1,TERF2,PPP2R3A,HDAC7,PPP2R2B,PIK3CD,POT1,ATM
	Telomerase Signaling	Scz_ONS_proteins - 2012-07-31 03:58 PM	8.6E-01	0.138038	2.94E-02		HSP90B1,PPP2R1A,PPP2CA
	fMLP Signaling in Neutrophils	Scz_ONS_Genes - 2012-07-31 04:03 PM	1.09E00	0.0812831	1.25E-01		CALM1 (includes others),MAPK1,ARPC5L,PIK3R1,GNAI1,GNG13,HRAS,NFATC4,PPP3CB,ARPC2,ARPC4,NCF2,PIK3CD,PRKD1,ATM,PRKCA
	fMLP Signaling in Neutrophils	Scz_ONS_proteins - 2012-07-31 03:58 PM	8.39E-01	0.144877	2.34E-02		GNAI2,GNB1,ARPC2
	LPS-stimulated MAPK Signaling	Scz_ONS_Genes - 2012-07-31 04:03 PM	1.08E00	0.0831764	1.46E-01		TLR4,FOS,PAK1,MAPK1,PIK3R1,MAPK9,HRAS,PIK3CD,PRKD1,PRKCA,ATM,ATF2
	Clathrin-mediated Endocytosis Signaling	Scz_ONS_Genes - 2012-07-31 04:03 PM	1.08E00	0.0831764	1.23E-01		SRC,ARPC5L,GRB2,ACTB,PIK3R1,CLTB,RAB5B,AP2S1,PGF,HSPA8,LDLR,PPP3CB,FGF18,ARPC2,AMPH,ARPC4,CSNK2A1,STAM,PIK3CD,ITGB4,DNM1L,PDGFD,FGF7,ATM
	Clathrin-mediated Endocytosis Signaling	Scz_ONS_proteins - 2012-07-31 03:58 PM	3.55E-01	0.44157	1.03E-02		ITGB1,ARPC2
	ERK/MAPK Signaling	Scz_ONS_Genes - 2012-07-31 04:03 PM	1.08E00	0.0831764	1.18E-01		SRC,FYN,PAK4,YWHAH,MAPK1,PPP2R2A,GRB2,PIK3R1,PRKAR2A,HRAS,CRK,ITGA3,RAC3,PPP1R14B,ELF1,ATF2,DOCK1,FOS,PAK1,PPP2R3A,PPP2R2B,PIK3CD,ATM,PRKCA
	ERK/MAPK Signaling	Scz_ONS_proteins - 2012-07-31 03:58 PM	8.39E-01	0.144877	1.96E-02		ITGB1,PPP2R1A,PPP2CA,TLN1
	PI3K/AKT Signaling	Scz_ONS_Genes - 2012-07-31 04:03 PM	1.08E00	0.0831764	1.22E-01		CDC37,MAPK1,YWHAH,GRB2,PPP2R2A,PIK3R1,HRAS,ITGA3,CCND1,BCL2L1,MTOR,PPP2R3A,FOXO3,PPP2R2B,PIK3CD,CDKN1B,GSK3B
	PI3K/AKT Signaling	Scz_ONS_proteins - 2012-07-31 03:58 PM	1.52E00	0.0301995	3.6E-02		ITGB1,HSP90B1,PPP2R1A,PPP2CA,ILK
	Glioma Invasiveness Signaling	Scz_ONS_Genes - 2012-07-31 04:03 PM	1.07E00	0.0851138	1.67E-01		MAPK1,RHOT1,RHOC,PIK3R1,CD44,HRAS,RHOJ,MMP2,PIK3CD,ATM
	Glioma Invasiveness Signaling	Scz_ONS_proteins - 2012-07-31 03:58 PM	3.55E-01	0.44157	1.67E-02		CD44
	Caveolar-mediated Endocytosis Signaling	Scz_ONS_Genes - 2012-07-31 04:03 PM	1.07E00	0.0851138	1.41E-01		B2M,FYN,SRC,HLA-A,ACTB,ITGA8,ITGB4,RAB5B,ITGA3,PTRF,PRKCA,HLA-C
	Caveolar-mediated Endocytosis Signaling	Scz_ONS_proteins - 2012-07-31 03:58 PM	6.12E-01	0.244343	2.35E-02		ITGB1,COPB1
	Huntington's Disease Signaling	Scz_ONS_Genes - 2012-07-31 04:03 PM	1.03E00	0.0933254	1.14E-01		MAPK1,PIK3R1,GNA11,GNG13,HRAS,CASP4,POLR2B,MTOR,HDAC7,CASP1,DNAJB1,PRKD1,ATM,PRKCA,ATP5J,HDAC8,GRB2,CREBBP,MAPK9,HDAC5,ATF2,HSPA8,BCL2L1,DNAJC5,ATP5B,CAPN2,PIK3CD
	Huntington's Disease Signaling	Scz_ONS_proteins - 2012-07-31 03:58 PM	5.09E-01	0.309742	1.27E-02		GNB1,HSPA9,BAX
	Natural Killer Cell Signaling	Scz_ONS_Genes - 2012-07-31 04:03 PM	1.03E00	0.0933254	1.38E-01		FYN,PAK4,LAIR1,MAPK1,GRB2,PIK3R1,HRAS,NCK1,RAC3,PAK1,LAT,PIK3CD,PRKD1,ATM,PRKCA
	Wnt/β-catenin Signaling	Scz_ONS_Genes - 2012-07-31 04:03 PM	1.03E00	0.0933254	1.28E-01		SRC,TCF4,AXIN2,PPP2R2A,TGFBR3,CREBBP,ACVR1,TLE1,FZD1,CCND1,CDH2,PPP2R3A,PPP2R2B,CD44,CSNK2A1,SMO,TGFB2,BTRC,PIN1,GSK3B,LRP1,WNT5A
	Wnt/β-catenin Signaling	Scz_ONS_proteins - 2012-07-31 03:58 PM	1.08E00	0.0831764	2.91E-02		CDKN2A,PPP2R1A,PPP2CA,CD44,ILK
	Erythropoietin Signaling	Scz_ONS_Genes - 2012-07-31 04:03 PM	1.03E00	0.0933254	1.41E-01		SRC,FOS,STAT5A,MAPK1,GRB2,PIK3R1,HRAS,PIK3CD,PRKD1,PRKCA,ATM
	JAK/Stat Signaling	Scz_ONS_Genes - 2012-07-31 04:03 PM	1.03E00	0.0933254	1.57E-01		BCL2L1,FOS,STAT5A,MTOR,MAPK1,GRB2,PIK3R1,HRAS,STAT2,PIK3CD,ATM
	Melanocyte Development and Pigmentation Signaling	Scz_ONS_Genes - 2012-07-31 04:03 PM	1.01E00	0.0977237	1.41E-01		SRC,MAPK1,GRB2,PIK3R1,CREBBP,PRKAR2A,RPS6KA3,HRAS,CRK,ATF2,PIK3CD,RPS6KA2,ATM
	Cell Cycle Regulation by BTG Family Proteins	Scz_ONS_Genes - 2012-07-31 04:03 PM	9.97E-01	0.100693	1.94E-01		CCNE1,PPP2R2A,PPP2R3A,PPP2R2B,E2F5,CCND1,CCRN4L
	Cell Cycle Regulation by BTG Family Proteins	Scz_ONS_proteins - 2012-07-31 03:58 PM	8.69E-01	0.135207	5.56E-02		PPP2R1A,PPP2CA
	Macropinocytosis Signaling	Scz_ONS_Genes - 2012-07-31 04:03 PM	9.97E-01	0.100693	1.45E-01		SRC,PAK1,ABI1,PIK3R1,HRAS,PIK3CD,ITGB4,PDGFD,PRKD1,PRKCA,ATM
	Macropinocytosis Signaling	Scz_ONS_proteins - 2012-07-31 03:58 PM	3.38E-01	0.459198	1.32E-02		ITGB1
	Ovarian Cancer Signaling	Scz_ONS_Genes - 2012-07-31 04:03 PM	9.94E-01	0.101391	1.27E-01		SRC,TCF4,MAPK1,PIK3R1,PRKAR2A,HRAS,MMP2,CGA,FZD1,CCND1,PGF,MTOR,CD44,SMO,PIK3CD,GSK3B,ATM,WNT5A
	Ovarian Cancer Signaling	Scz_ONS_proteins - 2012-07-31 03:58 PM	4.48E-01	0.356451	1.41E-02		CDKN2A,CD44
	Leukocyte Extravasation Signaling	Scz_ONS_Genes - 2012-07-31 04:03 PM	9.94E-01	0.101391	1.21E-01		CD99,SRC,VCAM1,MAPK1,ACTB,PIK3R1,MMP15,GNAI1,MAPK9,MMP2,CRK,ROCK2,WIPF1,CLDN23,CLDN1,ICAM3,NCF2,CD44,ARHGAP12,MMP11,PIK3CD,PRKD1,ATM,PRKCA
	Leukocyte Extravasation Signaling	Scz_ONS_proteins - 2012-07-31 03:58 PM	8.39E-01	0.144877	2.01E-02		ITGB1,GNAI2,CD44,THY1
	Chemokine Signaling	Scz_ONS_Genes - 2012-07-31 04:03 PM	9.78E-01	0.105196	1.51E-01		ROCK2,SRC,FOS,CAMK1,CALM1 (includes others),CAMK1D,MAPK1,CFL1,GNAI1,HRAS,PRKCA
	Chemokine Signaling	Scz_ONS_proteins - 2012-07-31 03:58 PM	3.36E-01	0.461318	1.37E-02		GNAI2
	CNTF Signaling	Scz_ONS_Genes - 2012-07-31 04:03 PM	9.78E-01	0.105196	1.64E-01		MTOR,MAPK1,GRB2,PIK3R1,RPS6KA3,HRAS,PIK3CD,RPS6KA2,ATM
	Endometrial Cancer Signaling	Scz_ONS_Genes - 2012-07-31 04:03 PM	9.78E-01	0.105196	1.58E-01		MAPK1,GRB2,PIK3R1,FOXO3,HRAS,PIK3CD,GSK3B,CCND1,ATM
	Endometrial Cancer Signaling	Scz_ONS_proteins - 2012-07-31 03:58 PM	3.62E-01	0.43451	1.75E-02		ILK
	Factors Promoting Cardiogenesis in Vertebrates	Scz_ONS_Genes - 2012-07-31 04:03 PM	9.78E-01	0.105196	1.37E-01		TCF4,TGFBR3,ACVR1,FZD1,ATF2,CCNE1,SMO,TGFB2,GSK3B,LRP1,PRKD1,BMP1,PRKCA
	VEGF Signaling	Scz_ONS_Genes - 2012-07-31 04:03 PM	9.78E-01	0.105196	1.31E-01		MAPK1,GRB2,PIK3R1,ACTB,EIF2B3,HRAS,PGF,ROCK2,BCL2L1,FOXO3,PIK3CD,ATM,PRKCA
	Pancreatic Adenocarcinoma Signaling	Scz_ONS_Genes - 2012-07-31 04:03 PM	9.59E-01	0.109901	1.26E-01		MAPK1,GRB2,PIK3R1,MAPK9,HBEGF,CCND1,PGF,HMOX1,BCL2L1,CCNE1,TGFB2,E2F5,PIK3CD,CDKN1B,ATM
	Pancreatic Adenocarcinoma Signaling	Scz_ONS_proteins - 2012-07-31 03:58 PM	2.7E-01	0.537032	8.4E-03		CDKN2A
	T Cell Receptor Signaling	Scz_ONS_Genes - 2012-07-31 04:03 PM	9.56E-01	0.110662	1.28E-01		FOS,SHB,FYN,PPP3CB,MAPK1,CALM1 (includes others),GRB2,PIK3R1,CSK,LAT,HRAS,PIK3CD,NFATC4,ATM
	IL-2 Signaling	Scz_ONS_Genes - 2012-07-31 04:03 PM	9.52E-01	0.111686	1.55E-01		FOS,STAT5A,MAPK1,GRB2,PIK3R1,CSNK2A1,HRAS,PIK3CD,ATM
	CD28 Signaling in T Helper Cells	Scz_ONS_Genes - 2012-07-31 04:03 PM	9.52E-01	0.111686	1.21E-01		FYN,CALM1 (includes others),ARPC5L,GRB2,CSK,PIK3R1,MAPK9,NFATC4,FOS,PAK1,PPP3CB,ARPC2,LAT,ARPC4,PIK3CD,ATM
	CD28 Signaling in T Helper Cells	Scz_ONS_proteins - 2012-07-31 03:58 PM	2.54E-01	0.557186	7.58E-03		ARPC2
	Polyamine Regulation in Colon Cancer	Scz_ONS_Genes - 2012-07-31 04:03 PM	9.18E-01	0.120781	1.72E-01		PSME1,TCF4,MAX,SAT2,PSME3
	Germ Cell-Sertoli Cell Junction Signaling	Scz_ONS_Genes - 2012-07-31 04:03 PM	9.15E-01	0.121619	1.21E-01		SRC,PAK4,MAPK1,RHOC,TNFRSF1A,ACTB,PIK3R1,TUBG1,PVRL3,HRAS,MAPK9,RHOJ,ITGA3,RAC3,CDH2,PAK1,RHOT1,TGFB2,PIK3CD,ATM
	Germ Cell-Sertoli Cell Junction Signaling	Scz_ONS_proteins - 2012-07-31 03:58 PM	3.86E-01	0.41115	1.21E-02		ITGB1,ILK
	IL-17 Signaling	Scz_ONS_Genes - 2012-07-31 04:03 PM	9.03E-01	0.125026	1.49E-01		IL8,MAPK1,PIK3R1,IL17RC,MAPK9,HRAS,PIK3CD,CEBPB,GSK3B,ATM,ATF2
	BMP signaling pathway	Scz_ONS_Genes - 2012-07-31 04:03 PM	9.03E-01	0.125026	1.38E-01		FST,MAPK1,GRB2,RUNX2,CREBBP,SMAD7,PRKAR2A,MAPK9,HRAS,BMP1,ATF2
	CTLA4 Signaling in Cytotoxic T Lymphocytes	Scz_ONS_Genes - 2012-07-31 04:03 PM	8.49E-01	0.141579	1.33E-01		FYN,PPP2R3A,PPP2R2A,GRB2,PIK3R1,PPP2R2B,LAT,CLTB,PIK3CD,AP1S3,AP1G1,AP2S1,ATM
	CTLA4 Signaling in Cytotoxic T Lymphocytes	Scz_ONS_proteins - 2012-07-31 03:58 PM	6.02E-01	0.250035	2.04E-02		PPP2R1A,PPP2CA
	Docosahexaenoic Acid (DHA) Signaling	Scz_ONS_Genes - 2012-07-31 04:03 PM	8.49E-01	0.141579	1.43E-01		BCL2L1,PIK3R1,SERPINF1,PIK3CD,GSK3B,App,ATM
	Docosahexaenoic Acid (DHA) Signaling	Scz_ONS_proteins - 2012-07-31 03:58 PM	4.1E-01	0.389045	2.04E-02		BAX
	Androgen Signaling	Scz_ONS_Genes - 2012-07-31 04:03 PM	8.49E-01	0.141579	1.05E-01		SRC,CALM1 (includes others),MAPK1,CREBBP,GNA11,GNAI1,PRKAR2A,GNG13,POLR2B,CCND1,NCOA1,GTF2H5,DNAJB1,PRKD1,PRKCA
	Androgen Signaling	Scz_ONS_proteins - 2012-07-31 03:58 PM	8.39E-01	0.144877	2.1E-02		GNAI2,GNB1,CALR
	TGF-β Signaling	Scz_ONS_Genes - 2012-07-31 04:03 PM	8.49E-01	0.141579	1.35E-01		FOS,GSC,AMH,MAPK1,GRB2,RUNX2,CREBBP,ACVR1,SMAD7,TGFB2,MAPK9,HRAS
	Angiopoietin Signaling	Scz_ONS_Genes - 2012-07-31 04:03 PM	8.49E-01	0.141579	1.35E-01		STAT5A,PAK4,PAK1,GRB2,PIK3R1,HRAS,CRK,PIK3CD,NCK1,ATM
	Thrombin Signaling	Scz_ONS_Genes - 2012-07-31 04:03 PM	8.49E-01	0.141579	1.12E-01		SRC,CAMK1,MAPK1,CAMK1D,RHOC,GRB2,PIK3R1,GNA11,GNAI1,GNG13,HRAS,RHOJ,PLCL2,GATA2,MYL6B,ROCK2,RHOT1,ARHGEF2,PIK3CD,ARHGEF3,PRKD1,ATM,PRKCA
	Thrombin Signaling	Scz_ONS_proteins - 2012-07-31 03:58 PM	6.02E-01	0.250035	1.46E-02		GNAI2,GNB1,PDIA3
	HIF1α Signaling	Scz_ONS_Genes - 2012-07-31 04:03 PM	8.49E-01	0.141579	1.31E-01		MAPK1,PIK3R1,MMP15,CREBBP,MAPK9,HRAS,MMP2,NAA10,TCEB1,PGF,NCOA1,MMP11,PIK3CD,ATM
	PI3K Signaling in B Lymphocytes	Scz_ONS_Genes - 2012-07-31 04:03 PM	8.46E-01	0.142561	1.19E-01		FYN,C3,CALM1 (includes others),MAPK1,PIK3R1,GNA11,HRAS,ATF6,PLCL2,NFATC4,ATF2,FOS,TLR4,CD40,PPP3CB,FOXO3,PIK3CD
	PI3K Signaling in B Lymphocytes	Scz_ONS_proteins - 2012-07-31 03:58 PM	2.32E-01	0.586138	6.99E-03		PDIA3
	Ephrin A Signaling	Scz_ONS_Genes - 2012-07-31 04:03 PM	8.46E-01	0.142561	1.54E-01		ROCK2,FYN,PAK1,CFL1,PIK3R1,PIK3CD,EPHA2,ATM
	Sphingosine-1-phosphate Signaling	Scz_ONS_Genes - 2012-07-31 04:03 PM	8.46E-01	0.142561	1.22E-01		MAPK1,RHOC,PIK3R1,GNA11,GNAI1,RHOJ,CASP4,PLCL2,RHOT1,CASP1,PDGFRA,PIK3CD,PDGFD,ATM,PDGFRB
	Sphingosine-1-phosphate Signaling	Scz_ONS_proteins - 2012-07-31 03:58 PM	5.04E-01	0.313329	1.63E-02		GNAI2,PDIA3
	Neuroprotective Role of THOP1 in Alzheimer's Disease	Scz_ONS_Genes - 2012-07-31 04:03 PM	8.37E-01	0.145546	1.3E-01		MME,HLA-A,ECE2,PRKAR2A,THOP1,App,HLA-C
	Netrin Signaling	Scz_ONS_Genes - 2012-07-31 04:03 PM	8.37E-01	0.145546	1.21E-01		NCK2,ENAH,PPP3CB,PRKAR2A,NFATC4,NCK1,RAC3
	Estrogen-mediated S-phase Entry	Scz_ONS_Genes - 2012-07-31 04:03 PM	8.37E-01	0.145546	1.79E-01		CCNE1,CCNA1,E2F5,CDKN1B,CCND1
	Neuropathic Pain Signaling In Dorsal Horn Neurons	Scz_ONS_Genes - 2012-07-31 04:03 PM	8.21E-01	0.151008	1.25E-01		SRC,CAMK1,CAMK1D,MAPK1,PIK3R1,GNA11,PRKAR2A,PLCL2,FOS,PIK3CD,PRKD1,ATM,PRKCA,GRIA3
	Neuropathic Pain Signaling In Dorsal Horn Neurons	Scz_ONS_proteins - 2012-07-31 03:58 PM	2.74E-01	0.532108	8.93E-03		PDIA3
	VEGF Family Ligand-Receptor Interactions	Scz_ONS_Genes - 2012-07-31 04:03 PM	8.21E-01	0.151008	1.31E-01		FOS,MAPK1,GRB2,PIK3R1,HRAS,PIK3CD,PRKD1,PGF,PRKCA,ATM,NRP1
	RAN Signaling	Scz_ONS_Genes - 2012-07-31 04:03 PM	8.21E-01	0.151008	1.67E-01		CSE1L,XPO1,IPO5,RANGAP1
	RAN Signaling	Scz_ONS_proteins - 2012-07-31 03:58 PM	6.02E-01	0.250035	4.17E-02		IPO5
	Phenylalanine, Tyrosine and Tryptophan Biosynthesis	Scz_ONS_Genes - 2012-07-31 04:03 PM	8.21E-01	0.151008	5.97E-02		ENO1,PCBD2,GOT1,FARSA
	GNRH Signaling	Scz_ONS_Genes - 2012-07-31 04:03 PM	8.12E-01	0.15417	1.1E-01		SRC,PAK4,MAPK1,GRB2,EGR1,CREBBP,GNA11,GNAI1,PRKAR2A,MAPK9,HRAS,ATF2,FOS,PAK1,PRKD1,PRKCA
	GNRH Signaling	Scz_ONS_proteins - 2012-07-31 03:58 PM	2.4E-01	0.57544	6.85E-03		GNAI2
	Acute Myeloid Leukemia Signaling	Scz_ONS_Genes - 2012-07-31 04:03 PM	8.01E-01	0.158125	1.34E-01		STAT5A,MTOR,TCF4,CCNA1,MAPK1,GRB2,PIK3R1,HRAS,PIK3CD,CCND1,ATM
	Complement System	Scz_ONS_Genes - 2012-07-31 04:03 PM	8.01E-01	0.158125	1.71E-01		C1R,SERPING1,C3,C1S,MASP1,CD46
	IL-17A Signaling in Gastric Cells	Scz_ONS_Genes - 2012-07-31 04:03 PM	8.01E-01	0.158125	2E-01		IL8,FOS,MAPK1,IL17RC,MAPK9
	Growth Hormone Signaling	Scz_ONS_Genes - 2012-07-31 04:03 PM	8.01E-01	0.158125	1.33E-01		FOS,STAT5A,MAPK1,PIK3R1,RPS6KA3,PIK3CD,RPS6KA2,PRKD1,PRKCA,ATM
	ErbB4 Signaling	Scz_ONS_Genes - 2012-07-31 04:03 PM	8.01E-01	0.158125	1.36E-01		MAPK1,GRB2,PIK3R1,HRAS,PIK3CD,PRKD1,APH1A,PRKCA,ATM
	Insulin Receptor Signaling	Scz_ONS_Genes - 2012-07-31 04:03 PM	7.81E-01	0.165577	1.18E-01		FYN,MAPK1,GRB2,PIK3R1,PRKAR2A,HRAS,EIF2B3,CRK,NCK1,PPP1R14B,MTOR,FOXO3,ASIC1,PIK3CD,GSK3B,ATM
	Induction of Apoptosis by HIV1	Scz_ONS_Genes - 2012-07-31 04:03 PM	7.77E-01	0.167109	1.36E-01		BCL2L1,SLC25A13,SLC25A6,TNFRSF1A,MAPK9,TNFRSF1B,SLC25A5,FAS,TNFRSF11B
	Induction of Apoptosis by HIV1	Scz_ONS_proteins - 2012-07-31 03:58 PM	3.55E-01	0.44157	1.52E-02		BAX
	Role of Osteoblasts, Osteoclasts and Chondrocytes in Rheumatoid Arthritis	Scz_ONS_Genes - 2012-07-31 04:03 PM	7.77E-01	0.167109	1.05E-01		TCF4,MAPK1,CALM1 (includes others),PIK3R1,FZD1,PPP3CB,RUNX2,SMO,GSK3B,TNFRSF1B,TNFRSF11B,ATM,BMP1,SRC,TNFRSF1A,BGLAP,MAPK9,IL1R1,NFATC4,ITGA3,COL1A1,FOS,PIK3CD,LRP1,WNT5A
	G Beta Gamma Signaling	Scz_ONS_Genes - 2012-07-31 04:03 PM	7.77E-01	0.167109	1.03E-01		SRC,PAK1,MAPK1,GRB2,GNA11,GNAI1,PRKAR2A,HBEGF,HRAS,GNG13,PRKD1,PRKCA
	G Beta Gamma Signaling	Scz_ONS_proteins - 2012-07-31 03:58 PM	6.02E-01	0.250035	1.72E-02		GNAI2,GNB1
	Calcium Signaling	Scz_ONS_Genes - 2012-07-31 04:03 PM	7.77E-01	0.167109	1E-01		TPM1 (includes EG:22003),TNNT1,CAMK1,LETM1,HDAC8,MAPK1,CALM1 (includes others),CAMK1D,CREBBP,PRKAR2A,NFATC4,ATP2A2,MYL6B,HDAC5,ATF2,RCAN1,PPP3CB,HDAC7,RCAN3,ASPH,GRIA3
	Calcium Signaling	Scz_ONS_proteins - 2012-07-31 03:58 PM	6.02E-01	0.250035	1.43E-02		CALR,TPM3,TPM2
	Endothelin-1 Signaling	Scz_ONS_Genes - 2012-07-31 04:03 PM	7.77E-01	0.167109	1.08E-01		SRC,MAPK1,GRB2,PIK3R1,GNA11,PLA2R1,GNAI1,HRAS,MAPK9,CASP4,PLCL2,HMOX1,FOS,ECE2,CASP1,RARRES3,PIK3CD,PRKD1,ATM,PRKCA
	Endothelin-1 Signaling	Scz_ONS_proteins - 2012-07-31 03:58 PM	3.62E-01	0.43451	1.08E-02		GNAI2,PDIA3
	IGF-1 Signaling	Scz_ONS_Genes - 2012-07-31 04:03 PM	7.77E-01	0.167109	1.23E-01		FOS,IGFBP4,CTGF,YWHAH,MAPK1,GRB2,PIK3R1,FOXO3,CSNK2A1,PRKAR2A,HRAS,PIK3CD,ATM
	Antiproliferative Role of TOB in T Cell Signaling	Scz_ONS_Genes - 2012-07-31 04:03 PM	7.77E-01	0.167109	1.92E-01		CCNE1,CCNA1,MAPK1,TGFB2,CDKN1B
	Ceramide Signaling	Scz_ONS_Genes - 2012-07-31 04:03 PM	7.77E-01	0.167109	1.25E-01		FOS,PPP2R2A,TNFRSF1A,PPP2R3A,PIK3R1,PPP2R2B,HRAS,PIK3CD,TNFRSF1B,TNFRSF11B,ATM
	Ceramide Signaling	Scz_ONS_proteins - 2012-07-31 03:58 PM	6.02E-01	0.250035	2.27E-02		PPP2R1A,PPP2CA
	Regulation of IL-2 Expression in Activated and Anergic T Lymphocytes	Scz_ONS_Genes - 2012-07-31 04:03 PM	7.77E-01	0.167109	1.24E-01		FYN,FOS,PPP3CB,CALM1 (includes others),MAPK1,GRB2,LAT,TGFB2,MAPK9,HRAS,NFATC4
	Production of Nitric Oxide and Reactive Oxygen Species in Macrophages	Scz_ONS_Genes - 2012-07-31 04:03 PM	7.72E-01	0.169044	1E-01		MAPK1,RHOC,TNFRSF1A,PPP2R2A,PIK3R1,CREBBP,MAPK9,RHOJ,PPP1R14B,FOS,TLR4,RHOT1,PPP2R3A,PPP2R2B,NCF2,PIK3CD,TNFRSF1B,PRKD1,ATM,TNFRSF11B,PRKCA
	Production of Nitric Oxide and Reactive Oxygen Species in Macrophages	Scz_ONS_proteins - 2012-07-31 03:58 PM	3.55E-01	0.44157	9.52E-03		PPP2R1A,PPP2CA
	Phospholipase C Signaling	Scz_ONS_Genes - 2012-07-31 04:03 PM	7.52E-01	0.177011	1E-01		FYN,MAPK1,CALM1 (includes others),RPS6KA3,GNG13,HRAS,HMOX1,PPP3CB,RHOT1,HDAC7,ARHGEF2,ARHGEF3,PRKD1,PRKCA,SRC,HDAC8,RHOC,GRB2,CREBBP,RHOJ,NFATC4,ITGA3,MYL6B,ATF2,HDAC5,LAT
	Phospholipase C Signaling	Scz_ONS_proteins - 2012-07-31 03:58 PM	2.91E-01	0.511682	7.69E-03		ITGB1,GNB1
	Renin-Angiotensin Signaling	Scz_ONS_Genes - 2012-07-31 04:03 PM	7.52E-01	0.177011	1.11E-01		PAK4,MAPK1,GRB2,PIK3R1,PRKAR2A,MAPK9,HRAS,ATF2,FOS,PAK1,PIK3CD,PRKD1,ATM,PRKCA
	IL-17A Signaling in Fibroblasts	Scz_ONS_Genes - 2012-07-31 04:03 PM	7.48E-01	0.178649	1.5E-01		FOS,MAPK1,CEBPD,IL17RC,CEBPB,GSK3B
	ERK5 Signaling	Scz_ONS_Genes - 2012-07-31 04:03 PM	7.4E-01	0.18197	1.41E-01		SRC,FOS,LIF,YWHAH,FOXO3,RPS6KA3,HRAS,RPS6KA2,ATF2
	GM-CSF Signaling	Scz_ONS_Genes - 2012-07-31 04:03 PM	7.4E-01	0.18197	1.34E-01		BCL2L1,PPP3CB,MAPK1,GRB2,PIK3R1,HRAS,PIK3CD,CCND1,ATM
	Role of NFAT in Regulation of the Immune Response	Scz_ONS_Genes - 2012-07-31 04:03 PM	7.24E-01	0.188799	1.01E-01		FYN,MAPK1,CALM1 (includes others),GRB2,PIK3R1,GNA11,GNAI1,GNG13,HRAS,NFATC4,ATF2,FOS,RCAN1,PPP3CB,LAT,XPO1,RCAN3,PIK3CD,GSK3B,ATM
	Role of NFAT in Regulation of the Immune Response	Scz_ONS_proteins - 2012-07-31 03:58 PM	3.62E-01	0.43451	1.01E-02		GNAI2,GNB1
	Gap Junction Signaling	Scz_ONS_Genes - 2012-07-31 04:03 PM	7.22E-01	0.189671	1.04E-01		SRC,HTR2B,MAPK1,GRB2,ACTB,PIK3R1,TUBG1,GNA11,BGLAP,GNAI1,PRKAR2A,HRAS,PLCL2,PPP3CB,PIK3CD,NPR2,PRKD1,ATM,PRKCA
	Gap Junction Signaling	Scz_ONS_proteins - 2012-07-31 03:58 PM	3.74E-01	0.422669	1.1E-02		GNAI2,PDIA3
	Cholecystokinin/Gastrin-mediated Signaling	Scz_ONS_Genes - 2012-07-31 04:03 PM	7.22E-01	0.189671	1.23E-01		SRC,MAPK1,GRB2,RHOC,MAPK9,HRAS,RHOJ,ATF2,ROCK2,FOS,RHOT1,PRKD1,PRKCA
	CD40 Signaling	Scz_ONS_Genes - 2012-07-31 04:03 PM	7.2E-01	0.190546	1.29E-01		TANK,FOS,CD40,MAPK1,PIK3R1,TNFAIP3,MAPK9,PIK3CD,ATM
	Antiproliferative Role of Somatostatin Receptor 2	Scz_ONS_Genes - 2012-07-31 04:03 PM	7.2E-01	0.190546	1.27E-01		SRC,MAPK1,PIK3R1,HRAS,GNG13,PIK3CD,CDKN1B,NPR2,ATM
	Antiproliferative Role of Somatostatin Receptor 2	Scz_ONS_proteins - 2012-07-31 03:58 PM	3.44E-01	0.452898	1.41E-02		GNB1
	Role of IL-17A in Arthritis	Scz_ONS_Genes - 2012-07-31 04:03 PM	7.15E-01	0.192752	1.27E-01		IL8,MAPK1,PIK3R1,IL17RC,MAPK9,PIK3CD,ATM,ATF2
	NF-κB Activation by Viruses	Scz_ONS_Genes - 2012-07-31 04:03 PM	7.06E-01	0.196789	1.22E-01		MAPK1,PIK3R1,HRAS,PIK3CD,EIF2AK2,ITGA3,TNFRSF14,PRKD1,PRKCA,ATM
	NF-κB Activation by Viruses	Scz_ONS_proteins - 2012-07-31 03:58 PM	3.23E-01	0.475335	1.22E-02		ITGB1
	FGF Signaling	Scz_ONS_Genes - 2012-07-31 04:03 PM	6.75E-01	0.211349	1.22E-01		MAPK1,GRB2,FGF18,PIK3R1,HRAS,CRK,PIK3CD,FGF7,PRKCA,ATM,ATF2
	Non-Small Cell Lung Cancer Signaling	Scz_ONS_Genes - 2012-07-31 04:03 PM	6.75E-01	0.211349	1.14E-01		MAPK1,GRB2,PIK3R1,FOXO3,HRAS,PIK3CD,CCND1,PRKCA,ATM
	Non-Small Cell Lung Cancer Signaling	Scz_ONS_proteins - 2012-07-31 03:58 PM	3.44E-01	0.452898	1.27E-02		CDKN2A
	SAPK/JNK Signaling	Scz_ONS_Genes - 2012-07-31 04:03 PM	6.75E-01	0.211349	1.18E-01		DUSP8,GRB2,DUSP10,PIK3R1,MAPK9,HRAS,CRK,MAP4K4,PIK3CD,RAC3,ATM,ATF2
	SAPK/JNK Signaling	Scz_ONS_proteins - 2012-07-31 03:58 PM	2.85E-01	0.5188	9.8E-03		GNB1
	Synaptic Long Term Potentiation	Scz_ONS_Genes - 2012-07-31 04:03 PM	6.75E-01	0.211349	1.14E-01		CALM1 (includes others),MAPK1,GNA11,CREBBP,PRKAR2A,CACNA1C,HRAS,PPP1R14B,ATF2,PPP3CB,PRKD1,PRKCA,GRIA3
	NGF Signaling	Scz_ONS_Genes - 2012-07-31 04:03 PM	6.75E-01	0.211349	1.12E-01		MAPK1,GRB2,PIK3R1,CREBBP,RPS6KA3,MAPK9,HRAS,CRK,ATF2,ROCK2,PIK3CD,RPS6KA2,ATM
	NGF Signaling	Scz_ONS_proteins - 2012-07-31 03:58 PM	2.74E-01	0.532108	8.62E-03		BAX
	CCR3 Signaling in Eosinophils	Scz_ONS_Genes - 2012-07-31 04:03 PM	6.75E-01	0.211349	1.11E-01		PAK4,CALM1 (includes others),MAPK1,CFL1,PIK3R1,GNAI1,HRAS,GNG13,ROCK2,PAK1,PIK3CD,PRKD1,ATM,PRKCA
	CCR3 Signaling in Eosinophils	Scz_ONS_proteins - 2012-07-31 03:58 PM	5.03E-01	0.314051	1.59E-02		GNAI2,GNB1
	Sonic Hedgehog Signaling	Scz_ONS_Genes - 2012-07-31 04:03 PM	6.75E-01	0.211349	1.52E-01		GLI3,PRKAR2A,SMO,GSK3B,DYRK1A
	Tight Junction Signaling	Scz_ONS_Genes - 2012-07-31 04:03 PM	6.75E-01	0.211349	1.1E-01		PPP2R2A,TNFRSF1A,ACTB,PVRL3,PRKAR2A,PARD6A,MYL6B,FOS,CLDN23,PPP2R3A,CLDN1,LLGL1,PPP2R2B,TGFB2,ARHGEF2,TNFRSF1B,CSTF3,TNFRSF11B
	Tight Junction Signaling	Scz_ONS_proteins - 2012-07-31 03:58 PM	6.18E-01	0.240991	1.84E-02		PPP2R1A,PPP2CA,SPTAN1
	Inositol Phosphate Metabolism	Scz_ONS_Genes - 2012-07-31 04:03 PM	6.75E-01	0.211349	9.09E-02		IMPA1,MAPK1,PIK3R1,GNA11,GNAI1,PIP4K2B,MAPK9,PLCL2,OCRL,IRAK1,PAK1,PRPF4B,BPNT1,PIK3CD,EIF2AK2,PIP4K2A,ATM,DYRK1A
	Inositol Phosphate Metabolism	Scz_ONS_proteins - 2012-07-31 03:58 PM	3.86E-01	0.41115	1.01E-02		GNAI2,PDIA3
	Glucocorticoid Receptor Signaling	Scz_ONS_Genes - 2012-07-31 04:03 PM	6.67E-01	0.215278	9.52E-02		YWHAH,MAPK1,PIK3R1,HRAS,POLR2B,NR3C1,PPP3CB,FOXO3,TGFB2,GTF2H5,CDKN1C,ATM,IL8,STAT5A,VCAM1,GRB2,CREBBP,BGLAP,MAPK9,CEBPB,NFATC4,NCOA3,HSPA8,FOS,BCL2L1,FKBP4,NCOA1,PIK3CD
	Glucocorticoid Receptor Signaling	Scz_ONS_proteins - 2012-07-31 03:58 PM	2.74E-01	0.532108	6.8E-03		HSP90B1,HSPA9
	TR/RXR Activation	Scz_ONS_Genes - 2012-07-31 04:03 PM	6.67E-01	0.215278	1.15E-01		MTOR,LDLR,AKR1C3,ENO1,PIK3R1,NCOA1,THRA,PIK3CD,TBL1XR1,NCOA3,ATM
	Mouse Embryonic Stem Cell Pluripotency	Scz_ONS_Genes - 2012-07-31 04:03 PM	6.66E-01	0.215774	1.21E-01		TCF4,LIF,MAPK1,GRB2,PIK3R1,CREBBP,SMO,HRAS,PIK3CD,FZD1,GSK3B,ATM
	Role of Pattern Recognition Receptors in Recognition of Bacteria and Viruses	Scz_ONS_Genes - 2012-07-31 04:03 PM	6.43E-01	0.22751	1.13E-01		TLR4,C3,OAS2,MAPK1,PIK3R1,CASP1,MAPK9,PIK3CD,EIF2AK2,PRKD1,PRKCA,ATM
	Glutamate Metabolism	Scz_ONS_Genes - 2012-07-31 04:03 PM	6.32E-01	0.233346	7.79E-02		GNPNAT1,GLUD1,GOT1,GCLM,CCBL1,GFPT2
	Estrogen Receptor Signaling	Scz_ONS_Genes - 2012-07-31 04:03 PM	6.31E-01	0.233884	1.1E-01		SRC,PELP1,MAPK1,GRB2,CREBBP,HRAS,RBFOX2,POLR2B,NR3C1,G6PC3,NCOA3,MED27,MED13L,NCOA1,GTF2H5
	CDK5 Signaling	Scz_ONS_Genes - 2012-07-31 04:03 PM	6.26E-01	0.236592	1.17E-01		FOSB,MAPK1,PPP2R2A,PPP2R3A,EGR1,PPP2R2B,LAMB1,PRKAR2A,HRAS,ITGA3,PPP1R14B
	CDK5 Signaling	Scz_ONS_proteins - 2012-07-31 03:58 PM	9.01E-01	0.125603	3.19E-02		ITGB1,PPP2R1A,PPP2CA
	Riboflavin Metabolism	Scz_ONS_Genes - 2012-07-31 04:03 PM	6.2E-01	0.239883	8E-02		ENPP1,ACP2,ACP1,ENPP2
	DNA Double-Strand Break Repair by Non-Homologous End Joining	Scz_ONS_Genes - 2012-07-31 04:03 PM	6.2E-01	0.239883	1.58E-01		WRN,ATM,LIG3
	GDNF Family Ligand-Receptor Interactions	Scz_ONS_Genes - 2012-07-31 04:03 PM	6.2E-01	0.239883	1.23E-01		FOS,MAPK1,GRB2,PIK3R1,MAPK9,HRAS,PIK3CD,NCK1,ATM
	IL-4 Signaling	Scz_ONS_Genes - 2012-07-31 04:03 PM	6.2E-01	0.239883	1.23E-01		MTOR,IL13RA1,GRB2,PIK3R1,HRAS,PIK3CD,NFATC4,NR3C1,ATM
	Toll-like Receptor Signaling	Scz_ONS_Genes - 2012-07-31 04:03 PM	6.2E-01	0.239883	1.27E-01		TLR4,FOS,LY96,MAPK1,MAP4K4,EIF2AK2,IRAK1
	Mechanisms of Viral Exit from Host Cells	Scz_ONS_Genes - 2012-07-31 04:03 PM	6.12E-01	0.244343	1.33E-01		VPS28,CHMP2A,ACTB,XPO1,PRKD1,PRKCA
	TREM1 Signaling	Scz_ONS_Genes - 2012-07-31 04:03 PM	6.12E-01	0.244343	1.13E-01		IL8,TLR4,STAT5A,CD40,MAPK1,GRB2,CASP1,IRAK1
	TREM1 Signaling	Scz_ONS_proteins - 2012-07-31 03:58 PM	3.55E-01	0.44157	1.41E-02		ITGB1
	Myc Mediated Apoptosis Signaling	Scz_ONS_Genes - 2012-07-31 04:03 PM	6.12E-01	0.244343	1.31E-01		YWHAH,GRB2,PIK3R1,MAPK9,HRAS,PIK3CD,FAS,ATM
	Myc Mediated Apoptosis Signaling	Scz_ONS_proteins - 2012-07-31 03:58 PM	7.13E-01	0.193642	3.28E-02		CDKN2A,BAX
	Death Receptor Signaling	Scz_ONS_Genes - 2012-07-31 04:03 PM	6.12E-01	0.244343	1.23E-01		TANK,TNFSF12,TNFRSF1A,TNFSF10,MAP4K4,TNFRSF1B,TNFRSF10A,FAS
	CCR5 Signaling in Macrophages	Scz_ONS_Genes - 2012-07-31 04:03 PM	6.05E-01	0.248313	9.57E-02		FOS,CALM1 (includes others),MAPK1,GNAI1,MAPK9,GNG13,FAS,PRKD1,PRKCA
	CCR5 Signaling in Macrophages	Scz_ONS_proteins - 2012-07-31 03:58 PM	6.21E-01	0.239332	2.13E-02		GNAI2,GNB1
	FcγRIIB Signaling in B Lymphocytes	Scz_ONS_Genes - 2012-07-31 04:03 PM	5.86E-01	0.259418	1.02E-01		GRB2,PIK3R1,MAPK9,HRAS,PIK3CD,ATM
	P2Y Purigenic Receptor Signaling Pathway	Scz_ONS_Genes - 2012-07-31 04:03 PM	5.73E-01	0.267301	1E-01		MAPK1,PIK3R1,GNA11,GNAI1,PRKAR2A,HRAS,GNG13,PLCL2,ATF2,FOS,PIK3CD,PRKD1,ATM,PRKCA
	P2Y Purigenic Receptor Signaling Pathway	Scz_ONS_proteins - 2012-07-31 03:58 PM	7.8E-01	0.165959	2.14E-02		GNAI2,GNB1,PDIA3
	Amyloid Processing	Scz_ONS_Genes - 2012-07-31 04:03 PM	5.7E-01	0.269153	1.25E-01		MAPK1,CSNK2A1,PRKAR2A,CAPN2,GSK3B,App,APH1A
	IL-15 Signaling	Scz_ONS_Genes - 2012-07-31 04:03 PM	5.62E-01	0.274157	1.19E-01		BCL2L1,STAT5A,MAPK1,PIK3R1,HRAS,PIK3CD,RAC3,ATM
	Melanoma Signaling	Scz_ONS_Genes - 2012-07-31 04:03 PM	5.58E-01	0.276694	1.3E-01		MAPK1,PIK3R1,HRAS,PIK3CD,CCND1,ATM
	Melanoma Signaling	Scz_ONS_proteins - 2012-07-31 03:58 PM	3.91E-01	0.406443	2.17E-02		CDKN2A
	IL-22 Signaling	Scz_ONS_Genes - 2012-07-31 04:03 PM	5.51E-01	0.28119	1.6E-01		STAT5A,MAPK1,IL10RB,MAPK9
	B Cell Receptor Signaling	Scz_ONS_Genes - 2012-07-31 04:03 PM	5.44E-01	0.285759	1.03E-01		CALM1 (includes others),MAPK1,GRB2,CSK,PIK3R1,EGR1,MAPK9,HRAS,NFATC4,ATF2,BCL2L1,MTOR,PPP3CB,PIK3CD,GSK3B,ATM
	Airway Pathology in Chronic Obstructive Pulmonary Disease	Scz_ONS_Genes - 2012-07-31 04:03 PM	5.38E-01	0.289734	2.22E-01		IL8,MMP2
	Fc Epsilon RI Signaling	Scz_ONS_Genes - 2012-07-31 04:03 PM	5.38E-01	0.289734	1.08E-01		FYN,MAPK1,GRB2,PIK3R1,LAT,MAPK9,HRAS,PIK3CD,RAC3,PRKD1,PRKCA,ATM
	Role of IL-17F in Allergic Inflammatory Airway Diseases	Scz_ONS_Genes - 2012-07-31 04:03 PM	5.38E-01	0.289734	1.3E-01		IL8,MAPK1,RPS6KA3,IL17RC,RPS6KA2,ATF2
	N-Glycan Biosynthesis	Scz_ONS_Genes - 2012-07-31 04:03 PM	5.38E-01	0.289734	7.41E-02		B4GALT7,MAN1A1,DPAGT1,TUSC3,DPM2,B4GALT5
	Purine Metabolism	Scz_ONS_Genes - 2012-07-31 04:03 PM	5.38E-01	0.289734	6.97E-02		ENTPD4,POLR3E,PDE4A,ATP5S,POLR2B,POLRMT,POLB,MPP6,CECR1,WRN,ENTPD5,ENPP2,ATP5I,ATP5J,AMPD3,ENPP1,POLR1B,DCK,RHOBTB3,REV3L,PDE1C,PSMC1,ATP5B,PNP,CHD1L,AK2,NPR2,GMPR2
	Oncostatin M Signaling	Scz_ONS_Genes - 2012-07-31 04:03 PM	5.28E-01	0.296483	1.43E-01		STAT5A,MAPK1,GRB2,HRAS,OSMR
	Activation of IRF by Cytosolic Pattern Recognition Receptors	Scz_ONS_Genes - 2012-07-31 04:03 PM	5.28E-01	0.296483	1.11E-01		TANK,CD40,CREBBP,MAPK9,STAT2,IRF9,PIN1,ATF2
	Role of JAK family kinases in IL-6-type Cytokine Signaling	Scz_ONS_Genes - 2012-07-31 04:03 PM	5.25E-01	0.298538	1.48E-01		STAT5A,MAPK1,MAPK9,OSMR
	Dendritic Cell Maturation	Scz_ONS_Genes - 2012-07-31 04:03 PM	5.17E-01	0.304089	9.18E-02		B2M,MAPK1,TNFRSF1A,PIK3R1,GNA11,MAPK9,PLCL2,ATF2,COL1A1,TLR4,CD40,HLA-A,STAT2,PIK3CD,CD1C,TNFRSF1B,HLA-C,ATM,TNFRSF11B
	iNOS Signaling	Scz_ONS_Genes - 2012-07-31 04:03 PM	5.17E-01	0.304089	1.13E-01		TLR4,FOS,LY96,CALM1 (includes others),MAPK1,IRAK1
	Sphingolipid Metabolism	Scz_ONS_Genes - 2012-07-31 04:03 PM	5.17E-01	0.304089	8.85E-02		CERS6,GALC,PIGO,PIGF,ARSG,SGMS2,SGPP1,ARSA,SULF2,SPTSSA
	Lymphotoxin β Receptor Signaling	Scz_ONS_Genes - 2012-07-31 04:03 PM	5.14E-01	0.306196	1.15E-01		BCL2L1,VCAM1,MAPK1,PIK3R1,CREBBP,PIK3CD,ATM
	cAMP-mediated signaling	Scz_ONS_Genes - 2012-07-31 04:03 PM	5.03E-01	0.314051	1E-01		SRC,RGS2,CAMK1,MAPK1,CALM1 (includes others),CAMK1D,AKAP8,RGS7,PRKAR2A,PDE4A,GNAI1,RGS4,PDE1C,XCR1,ATF2,ADRA2A,GABBR2,AKAP13,GPER1,PPP3CB,RGS10,PTGER4
	Role of PI3K/AKT Signaling in the Pathogenesis of Influenza	Scz_ONS_Genes - 2012-07-31 04:03 PM	4.92E-01	0.322107	1.08E-01		MAPK1,PIK3R1,GNAI1,ZNF346,CRK,PIK3CD,GSK3B,ATM
	Role of PI3K/AKT Signaling in the Pathogenesis of Influenza	Scz_ONS_proteins - 2012-07-31 03:58 PM	3.44E-01	0.452898	1.35E-02		GNAI2
	Neurotrophin/TRK Signaling	Scz_ONS_Genes - 2012-07-31 04:03 PM	4.92E-01	0.322107	1.1E-01		FOS,MAPK1,GRB2,PIK3R1,HRAS,PIK3CD,ATM,ATF2
	CREB Signaling in Neurons	Scz_ONS_Genes - 2012-07-31 04:03 PM	4.87E-01	0.325837	8.96E-02		CALM1 (includes others),MAPK1,GRB2,PIK3R1,CREBBP,GNA11,GNAI1,PRKAR2A,GNG13,HRAS,PLCL2,POLR2B,ATF2,PIK3CD,PRKD1,ATM,PRKCA,GRIA3
	CREB Signaling in Neurons	Scz_ONS_proteins - 2012-07-31 03:58 PM	6.02E-01	0.250035	1.49E-02		GNAI2,GNB1,PDIA3
	Human Embryonic Stem Cell Pluripotency	Scz_ONS_Genes - 2012-07-31 04:03 PM	4.87E-01	0.325837	9.33E-02		TCF4,PIK3R1,SMAD7,FZD1,PDGFRA,SMO,TGFB2,PIK3CD,GSK3B,PDGFD,BMP1,ATM,PDGFRB,WNT5A
	MSP-RON Signaling Pathway	Scz_ONS_Genes - 2012-07-31 04:03 PM	4.7E-01	0.338844	1.18E-01		TLR4,F12,PIK3R1,ACTB,PIK3CD,ATM
	α-Adrenergic Signaling	Scz_ONS_Genes - 2012-07-31 04:03 PM	4.67E-01	0.341193	9.52E-02		ADRA2A,CALM1 (includes others),MAPK1,GNAI1,PRKAR2A,HRAS,GNG13,PYGB,PRKD1,PRKCA
	α-Adrenergic Signaling	Scz_ONS_proteins - 2012-07-31 03:58 PM	9.01E-01	0.125603	2.86E-02		GNAI2,GNB1,PYGB
	Role of NANOG in Mammalian Embryonic Stem Cell Pluripotency	Scz_ONS_Genes - 2012-07-31 04:03 PM	4.51E-01	0.353997	1.05E-01		LIF,MAPK1,GRB2,PIK3R1,SMO,HRAS,PIK3CD,FZD1,GSK3B,WNT5A,ATM,BMP1
	Bladder Cancer Signaling	Scz_ONS_Genes - 2012-07-31 04:03 PM	4.5E-01	0.354813	1.1E-01		IL8,MAPK1,FGF18,MMP15,HRAS,MMP2,MMP11,CCND1,FGF7,PGF
	Bladder Cancer Signaling	Scz_ONS_proteins - 2012-07-31 03:58 PM	2.91E-01	0.511682	1.1E-02		CDKN2A
	Glycerophospholipid Metabolism	Scz_ONS_Genes - 2012-07-31 04:03 PM	4.45E-01	0.358922	7.29E-02		PIGO,PIGF,PLA2R1,GNA11,DGKI,PLCL2,AGPAT4,HMOX1,PCYT2,RARRES3,ENPP2,GOT1,TAZ,ETNK2
	Glycerophospholipid Metabolism	Scz_ONS_proteins - 2012-07-31 03:58 PM	2.32E-01	0.586138	5.21E-03		PDIA3
	Amyotrophic Lateral Sclerosis Signaling	Scz_ONS_Genes - 2012-07-31 04:03 PM	4.45E-01	0.358922	9.17E-02		BCL2L1,PAK1,PIK3R1,CASP1,CACNA1C,CAPN2,PIK3CD,RAB5B,PGF,GRIA3,ATM
	Amyotrophic Lateral Sclerosis Signaling	Scz_ONS_proteins - 2012-07-31 03:58 PM	2.78E-01	0.52723	8.33E-03		BAX
	Crosstalk between Dendritic Cells and Natural Killer Cells	Scz_ONS_Genes - 2012-07-31 04:03 PM	4.35E-01	0.367282	1.05E-01		TLR4,HLA-A,CD40,ICAM3,ACTB,TNFSF10,TNFRSF1B,MICA,FAS,HLA-C
	Crosstalk between Dendritic Cells and Natural Killer Cells	Scz_ONS_proteins - 2012-07-31 03:58 PM	2.91E-01	0.511682	1.05E-02		TLN1
	Oxidative Phosphorylation	Scz_ONS_Genes - 2012-07-31 04:03 PM	4.33E-01	0.368978	9.43E-02		ATP5J,ATP6V0E2,ATP6V0B,ATP6V1C1,ATP6AP1,NDUFA1,ATP6V0A1,ATP5B,NDUFS8,NDUFAB1,NDUFA6,SDHD,NDUFA3,ATP5I,NDUFS4
	TNFR1 Signaling	Scz_ONS_Genes - 2012-07-31 04:03 PM	4.33E-01	0.368978	1.13E-01		TANK,FOS,PAK4,PAK1,TNFRSF1A,TNFAIP3
	Notch Signaling	Scz_ONS_Genes - 2012-07-31 04:03 PM	4.33E-01	0.368978	1.16E-01		RBPJ,DLL3,JAG1,APH1A,HEY1
	Nitric Oxide Signaling in the Cardiovascular System	Scz_ONS_Genes - 2012-07-31 04:03 PM	4.33E-01	0.368978	9E-02		BDKRB2,CALM1 (includes others),PIK3R1,PRKAR2A,CACNA1C,PIK3CD,ATP2A2,PGF,ATM
	Nitric Oxide Signaling in the Cardiovascular System	Scz_ONS_proteins - 2012-07-31 03:58 PM	3.12E-01	0.487528	1E-02		HSP90B1
	RhoA Signaling	Scz_ONS_Genes - 2012-07-31 04:03 PM	4.33E-01	0.368978	1.05E-01		ROCK2,CFL1,ARPC5L,ARPC2,CDC42EP5,ACTB,ARPC4,ARHGAP12,PIP4K2B,CDC42EP2,MYL6B,PIP4K2A
	RhoA Signaling	Scz_ONS_proteins - 2012-07-31 03:58 PM	8.39E-01	0.144877	2.63E-02		ARPC2,SEPT7,Pfn2
	GADD45 Signaling	Scz_ONS_Genes - 2012-07-31 04:03 PM	4.32E-01	0.369828	1.36E-01		CCNE1,CCND1,ATM
	Pantothenate and CoA Biosynthesis	Scz_ONS_Genes - 2012-07-31 04:03 PM	4.32E-01	0.369828	4.92E-02		ENPP1,DPYD,ENPP2
	TNFR2 Signaling	Scz_ONS_Genes - 2012-07-31 04:03 PM	4.12E-01	0.387258	1.18E-01		TANK,FOS,TNFAIP3,TNFRSF1B
	Basal Cell Carcinoma Signaling	Scz_ONS_Genes - 2012-07-31 04:03 PM	4.11E-01	0.38815	1.1E-01		TCF4,KIF7,GLI3,SMO,FZD1,GSK3B,WNT5A,BMP1
	Nicotinate and Nicotinamide Metabolism	Scz_ONS_Genes - 2012-07-31 04:03 PM	4.11E-01	0.38815	7.97E-02		NNMT,PAK1,ENPP1,MAPK1,PRPF4B,PNP,MAPK9,ENPP2,EIF2AK2,IRAK1,DYRK1A
	Small Cell Lung Cancer Signaling	Scz_ONS_Genes - 2012-07-31 04:03 PM	3.92E-01	0.405509	8.99E-02		BCL2L1,CCNE1,MAX,PIK3R1,PIK3CD,CDKN1B,CCND1,ATM
	Valine, Leucine and Isoleucine Biosynthesis	Scz_ONS_Genes - 2012-07-31 04:03 PM	3.92E-01	0.405509	4.76E-02		LARS,VARS
	Xenobiotic Metabolism Signaling	Scz_ONS_Genes - 2012-07-31 04:03 PM	3.92E-01	0.405509	9.15E-02		FTL,CAMK1,MAPK1,CAMK1D,GSTM5,PPP2R2A,PIK3R1,HRAS,HMOX1,GSTM2,CHST3,NFE2L2,ALDH3A1,PRKD1,ATM,PRKCA,GSTK1,GSTA4,CREBBP,MAPK9,MGST2,PPP2R3A,PPP2R2B,NCOA1,PIK3CD,NDST1,SCAND1
	Xenobiotic Metabolism Signaling	Scz_ONS_proteins - 2012-07-31 03:58 PM	6.02E-01	0.250035	1.36E-02		HSP90B1,PPP2R1A,PPP2CA,GSTP1
	Pentose Phosphate Pathway	Scz_ONS_Genes - 2012-07-31 04:03 PM	3.89E-01	0.408319	5E-02		PGM2,TKT,PGLS,H6PD
	Pentose Phosphate Pathway	Scz_ONS_proteins - 2012-07-31 03:58 PM	4.79E-01	0.331894	1.25E-02		TALDO1
	p53 Signaling	Scz_ONS_Genes - 2012-07-31 04:03 PM	3.89E-01	0.408319	1.04E-01		CCNG1,BCL2L1,PIK3R1,SNAI2,PIK3CD,GSK3B,CCND1,TNFRSF10A,FAS,ATM
	p53 Signaling	Scz_ONS_proteins - 2012-07-31 03:58 PM	6.02E-01	0.250035	2.08E-02		CDKN2A,BAX
	Type II Diabetes Mellitus Signaling	Scz_ONS_Genes - 2012-07-31 04:03 PM	3.89E-01	0.408319	7.5E-02		MTOR,MAPK1,TNFRSF1A,PIK3R1,MAPK9,PIK3CD,CEBPB,TNFRSF1B,PRKD1,PRKCA,TNFRSF11B,ATM
	Hereditary Breast Cancer Signaling	Scz_ONS_Genes - 2012-07-31 04:03 PM	3.89E-01	0.408319	9.45E-02		HDAC8,PIK3R1,HDAC7,BARD1,CREBBP,TUBG1,HRAS,PIK3CD,POLR2B,CCND1,HDAC5,ATM
	PKCθ Signaling in T Lymphocytes	Scz_ONS_Genes - 2012-07-31 04:03 PM	3.89E-01	0.408319	8.45E-02		FYN,FOS,PPP3CB,MAPK1,GRB2,PIK3R1,LAT,HRAS,PIK3CD,NFATC4,RAC3,ATM
	Melatonin Signaling	Scz_ONS_Genes - 2012-07-31 04:03 PM	3.85E-01	0.412098	1E-01		CALM1 (includes others),MAPK1,GNA11,GNAI1,PRKAR2A,PLCL2,PRKD1,PRKCA
	Melatonin Signaling	Scz_ONS_proteins - 2012-07-31 03:58 PM	6.14E-01	0.24322	2.5E-02		GNAI2,PDIA3
	MIF Regulation of Innate Immunity	Scz_ONS_Genes - 2012-07-31 04:03 PM	3.75E-01	0.421697	1E-01		TLR4,FOS,LY96,MAPK1,MAPK9
	Role of JAK1 and JAK3 in γc Cytokine Signaling	Scz_ONS_Genes - 2012-07-31 04:03 PM	3.75E-01	0.421697	1.04E-01		STAT5A,MAPK1,GRB2,PIK3R1,HRAS,PIK3CD,ATM
	Hepatic Cholestasis	Scz_ONS_Genes - 2012-07-31 04:03 PM	3.7E-01	0.42658	8E-02		IL8,CYP27A1,TNFRSF1A,PRKAR2A,MAPK9,IL1R1,IRAK1,TLR4,LY96,SLCO3A1,TNFRSF1B,PRKD1,TNFRSF11B,PRKCA
	Pyrimidine Metabolism	Scz_ONS_Genes - 2012-07-31 04:03 PM	3.7E-01	0.42658	6.51E-02		ENTPD4,DPYD,ENPP1,DCK,POLR1B,ENTPD5,POLR3E,PNP,POLR2B,REV3L,POLRMT,TXNRD1,CTPS1,POLB
	Pyrimidine Metabolism	Scz_ONS_proteins - 2012-07-31 03:58 PM	2.24E-01	0.597035	4.65E-03		CTPS1
	Synaptic Long Term Depression	Scz_ONS_Genes - 2012-07-31 04:03 PM	3.7E-01	0.42658	8.78E-02		MAPK1,PPP2R2A,PLA2R1,GNA11,GNAI1,HRAS,PPP2R3A,PPP2R2B,RARRES3,NPR2,PRKD1,PRKCA,GRIA3
	Synaptic Long Term Depression	Scz_ONS_proteins - 2012-07-31 03:58 PM	7.41E-01	0.181552	2.03E-02		GNAI2,PPP2R1A,PPP2CA
	IL-17A Signaling in Airway Cells	Scz_ONS_Genes - 2012-07-31 04:03 PM	3.61E-01	0.435512	9.72E-02		MAPK1,PIK3R1,IL17RC,MAPK9,PIK3CD,GSK3B,ATM
	Protein Kinase A Signaling	Scz_ONS_Genes - 2012-07-31 04:03 PM	3.46E-01	0.450817	8.68E-02		TCF4,YWHAH,MAPK1,AKAP8,CALM1 (includes others),GNA11,PDE4A,GNG13,CDC23,PPP1R14B,ROCK2,PPP3CB,GLI3,TGFB2,SMO,GSK3B,PRKD1,PRKCA,CREBBP,GNAI1,PRKAR2A,PYGB,NFATC4,PLCL2,MYL6B,ANAPC13,PDE1C,ATF2,AKAP13
	Protein Kinase A Signaling	Scz_ONS_proteins - 2012-07-31 03:58 PM	5.68E-01	0.270396	1.2E-02		GNAI2,GNB1,PDIA3,PYGB
	Dopamine-DARPP32 Feedback in cAMP Signaling	Scz_ONS_Genes - 2012-07-31 04:03 PM	3.42E-01	0.454988	8.56E-02		CALM1 (includes others),PPP2R2A,CREBBP,GNA11,GNAI1,PRKAR2A,CACNA1C,PLCL2,PPP1R14B,ATP2A2,ATF2,PPP3CB,PPP2R3A,PPP2R2B,PRKD1,PRKCA
	Dopamine-DARPP32 Feedback in cAMP Signaling	Scz_ONS_proteins - 2012-07-31 03:58 PM	8.9E-01	0.128825	2.14E-02		GNAI2,PPP2R1A,PPP2CA,PDIA3
	β-alanine Metabolism	Scz_ONS_Genes - 2012-07-31 04:03 PM	3.36E-01	0.461318	5.62E-02		SRM,DPYD,ACADVL,ACAD10,ALDH3A1
	Role of MAPK Signaling in the Pathogenesis of Influenza	Scz_ONS_Genes - 2012-07-31 04:03 PM	3.32E-01	0.465586	1.03E-01		MAPK1,PLA2R1,RARRES3,MAPK9,HRAS,PRKCA,ATF2
	Role of MAPK Signaling in the Pathogenesis of Influenza	Scz_ONS_proteins - 2012-07-31 03:58 PM	3.44E-01	0.452898	1.47E-02		BAX
	RANK Signaling in Osteoclasts	Scz_ONS_Genes - 2012-07-31 04:03 PM	3.32E-01	0.465586	9.47E-02		SRC,FOS,PPP3CB,CALM1 (includes others),MAPK1,PIK3R1,MAPK9,PIK3CD,ATM
	O-Glycan Biosynthesis	Scz_ONS_Genes - 2012-07-31 04:03 PM	3.32E-01	0.465586	8.51E-02		ST6GALNAC6,C1GALT1C1,GALNT4,ST3GAL4
	MIF-mediated Glucocorticoid Regulation	Scz_ONS_Genes - 2012-07-31 04:03 PM	3.32E-01	0.465586	9.52E-02		TLR4,LY96,MAPK1,NR3C1
	Aminoacyl-tRNA Biosynthesis	Scz_ONS_Genes - 2012-07-31 04:03 PM	3.32E-01	0.465586	5.26E-02		LARS,GARS,VARS,FARSA
	AMPK Signaling	Scz_ONS_Genes - 2012-07-31 04:03 PM	3.3E-01	0.467735	7.83E-02		SRC,MAPK1,PPP2R2A,PIK3R1,PRKAR2A,ADRA1D,ADRA2A,MTOR,PPP2R3A,PPP2R2B,PIK3CD,AK2,ATM
	AMPK Signaling	Scz_ONS_proteins - 2012-07-31 03:58 PM	4.48E-01	0.356451	1.2E-02		PPP2R1A,PPP2CA
	Role of IL-17A in Psoriasis	Scz_ONS_Genes - 2012-07-31 04:03 PM	3.29E-01	0.468813	1.54E-01		IL8,IL17RC
	D-glutamine and D-glutamate Metabolism	Scz_ONS_Genes - 2012-07-31 04:03 PM	3.29E-01	0.468813	3.85E-02		GLUD1
	Corticotropin Releasing Hormone Signaling	Scz_ONS_Genes - 2012-07-31 04:03 PM	3.29E-01	0.468813	8.15E-02		FOS,GLI3,CALM1 (includes others),MAPK1,GNAI1,PRKAR2A,SMO,NPR2,PRKD1,PRKCA,ATF2
	Corticotropin Releasing Hormone Signaling	Scz_ONS_proteins - 2012-07-31 03:58 PM	2.65E-01	0.54325	7.41E-03		GNAI2
	IL-12 Signaling and Production in Macrophages	Scz_ONS_Genes - 2012-07-31 04:03 PM	3.24E-01	0.474242	8.39E-02		MAPK1,PIK3R1,MAPK9,CEBPB,TLR4,FOS,CD40,NCOA1,TGFB2,PIK3CD,PRKD1,ATM,PRKCA
	IL-9 Signaling	Scz_ONS_Genes - 2012-07-31 04:03 PM	3.17E-01	0.481948	1E-01		STAT5A,PIK3R1,PIK3CD,ATM
	Inhibition of Angiogenesis by TSP1	Scz_ONS_Genes - 2012-07-31 04:03 PM	3.17E-01	0.481948	1.03E-01		FYN,CD47,MAPK1,MAPK9
	Apoptosis Signaling	Scz_ONS_Genes - 2012-07-31 04:03 PM	3.14E-01	0.485289	9.38E-02		BCL2L1,MAPK1,TNFRSF1A,HRAS,MAP4K4,CAPN2,TNFRSF1B,FAS,PRKCA
	Apoptosis Signaling	Scz_ONS_proteins - 2012-07-31 03:58 PM	6.02E-01	0.250035	2.08E-02		SPTAN1,BAX
	Starch and Sucrose Metabolism	Scz_ONS_Genes - 2012-07-31 04:03 PM	3.11E-01	0.488652	4.22E-02		HK1,PGM2,ENPP1,PYGB,ENPP2,MTAP,G6PC3
	Starch and Sucrose Metabolism	Scz_ONS_proteins - 2012-07-31 03:58 PM	6.34E-01	0.232274	1.2E-02		HK1,PYGB
	Aminophosphonate Metabolism	Scz_ONS_Genes - 2012-07-31 04:03 PM	3.07E-01	0.493174	5.26E-02		PIGO,PIGF,PCYT2
	Leptin Signaling in Obesity	Scz_ONS_Genes - 2012-07-31 04:03 PM	3E-01	0.501187	9.09E-02		MAPK1,GRB2,PIK3R1,GNA11,PRKAR2A,PIK3CD,PLCL2,ATM
	Leptin Signaling in Obesity	Scz_ONS_proteins - 2012-07-31 03:58 PM	3.12E-01	0.487528	1.14E-02		PDIA3
	Nucleotide Excision Repair Pathway	Scz_ONS_Genes - 2012-07-31 04:03 PM	3E-01	0.501187	1.14E-01		GTF2H5,POLR2B,RAD23B,RPA2
	IL-10 Signaling	Scz_ONS_Genes - 2012-07-31 04:03 PM	3E-01	0.501187	8.97E-02		HMOX1,FOS,MAPK1,IL10RB,BLVRB,MAP4K4,IL1R1
	IL-1 Signaling	Scz_ONS_Genes - 2012-07-31 04:03 PM	2.93E-01	0.509331	8.49E-02		FOS,MAPK1,GNA11,GNAI1,PRKAR2A,MAPK9,GNG13,IL1R1,IRAK1
	IL-1 Signaling	Scz_ONS_proteins - 2012-07-31 03:58 PM	6.02E-01	0.250035	1.89E-02		GNAI2,GNB1
	Autoimmune Thyroid Disease Signaling	Scz_ONS_Genes - 2012-07-31 04:03 PM	2.81E-01	0.5236	8.2E-02		HLA-A,CD40,CGA,FAS,HLA-C
	nNOS Signaling in Neurons	Scz_ONS_Genes - 2012-07-31 04:03 PM	2.81E-01	0.5236	9.62E-02		PPP3CB,CALM1 (includes others),CAPN2,PRKD1,PRKCA
	p38 MAPK Signaling	Scz_ONS_Genes - 2012-07-31 04:03 PM	2.81E-01	0.5236	9.57E-02		MAX,TNFRSF1A,DUSP10,RPS6KA3,TGFB2,IL1R1,RPS6KA2,TNFRSF1B,FAS,IRAK1,ATF2
	Ubiquinone Biosynthesis	Scz_ONS_Genes - 2012-07-31 04:03 PM	2.73E-01	0.533335	6.14E-02		NDUFS8,UFSP1,NDUFAB1,NDUFA6,NDUFA3,NDUFA1,NDUFS4
	Telomere Extension by Telomerase	Scz_ONS_Genes - 2012-07-31 04:03 PM	2.73E-01	0.533335	1.18E-01		TERF2,POT1
	Antigen Presentation Pathway	Scz_ONS_Genes - 2012-07-31 04:03 PM	2.64E-01	0.544503	1E-01		B2M,PSMB5,HLA-A,HLA-C
	Antigen Presentation Pathway	Scz_ONS_proteins - 2012-07-31 03:58 PM	8.6E-01	0.138038	5E-02		CALR,PDIA3
	iCOS-iCOSL Signaling in T Helper Cells	Scz_ONS_Genes - 2012-07-31 04:03 PM	2.54E-01	0.557186	8.2E-02		PPP3CB,CALM1 (includes others),CD40,GRB2,CSK,PIK3R1,LAT,PIK3CD,NFATC4,ATM
	Gα12/13 Signaling	Scz_ONS_Genes - 2012-07-31 04:03 PM	2.51E-01	0.561048	8.66E-02		ROCK2,SRC,CDH2,MAPK1,PIK3R1,MAPK9,HRAS,PIK3CD,MYL6B,CDH11,ATM
	April Mediated Signaling	Scz_ONS_Genes - 2012-07-31 04:03 PM	2.47E-01	0.566239	9.3E-02		FOS,MAPK1,MAPK9,NFATC4
	N-Glycan Degradation	Scz_ONS_Genes - 2012-07-31 04:03 PM	2.44E-01	0.570164	1.11E-01		MAN1A1,HEXB,MAN2B1
	Sertoli Cell-Sertoli Cell Junction Signaling	Scz_ONS_Genes - 2012-07-31 04:03 PM	2.4E-01	0.57544	8.12E-02		SRC,MAPK1,TNFRSF1A,TGFBR3,ACTB,TUBG1,PVRL3,PRKAR2A,MAPK9,HRAS,ITGA3,ATF2,MPP6,CLDN23,CLDN1,GSK3B
	Sertoli Cell-Sertoli Cell Junction Signaling	Scz_ONS_proteins - 2012-07-31 03:58 PM	8.6E-01	0.138038	2.03E-02		ITGB1,SPTBN1,ILK,SPTAN1
	Cardiac β-adrenergic Signaling	Scz_ONS_Genes - 2012-07-31 04:03 PM	2.31E-01	0.587489	7.79E-02		AKAP13,AKAP8,PPP2R2A,PPP2R3A,PPP2R2B,PDE4A,PRKAR2A,CACNA1C,GNG13,PPP1R14B,ATP2A2,PDE1C
	Cardiac β-adrenergic Signaling	Scz_ONS_proteins - 2012-07-31 03:58 PM	7.39E-01	0.18239	1.95E-02		GNB1,PPP2R1A,PPP2CA
	Calcium-induced T Lymphocyte Apoptosis	Scz_ONS_Genes - 2012-07-31 04:03 PM	2.31E-01	0.587489	8.57E-02		PPP3CB,CALM1 (includes others),CAPN2,ATP2A2,PRKD1,PRKCA
	Type I Diabetes Mellitus Signaling	Scz_ONS_Genes - 2012-07-31 04:03 PM	2.3E-01	0.588844	8.26E-02		HLA-A,MAPK1,TNFRSF1A,MAPK9,IL1R1,TNFRSF1B,FAS,TNFRSF11B,HLA-C,IRAK1
	Glycosaminoglycan Degradation	Scz_ONS_Genes - 2012-07-31 04:03 PM	2.3E-01	0.588844	5.17E-02		CD44,HEXB,SULF2
	Glycosaminoglycan Degradation	Scz_ONS_proteins - 2012-07-31 03:58 PM	4.91E-01	0.322849	1.72E-02		CD44
	Mitochondrial Dysfunction	Scz_ONS_Genes - 2012-07-31 04:03 PM	2.3E-01	0.588844	6.9E-02		ATP5J,ATP5B,NDUFS8,NDUFAB1,NDUFA6,TRAK1,MAPK9,SDHD,NDUFA3,App,APH1A,NDUFS4
	Mitochondrial Dysfunction	Scz_ONS_proteins - 2012-07-31 03:58 PM	2.3E-01	0.588844	5.75E-03		PARK7
	Relaxin Signaling	Scz_ONS_Genes - 2012-07-31 04:03 PM	2.3E-01	0.588844	7.64E-02		FOS,MAPK1,PIK3R1,GNA11,PDE4A,GNAI1,PRKAR2A,GNG13,PIK3CD,NPR2,PDE1C,ATM
	Relaxin Signaling	Scz_ONS_proteins - 2012-07-31 03:58 PM	4.48E-01	0.356451	1.27E-02		GNAI2,GNB1
	LPS/IL-1 Mediated Inhibition of RXR Function	Scz_ONS_Genes - 2012-07-31 04:03 PM	2.3E-01	0.588844	8.05E-02		GSTM5,TNFRSF1A,GSTA4,MAPK9,IL1R1,IRAK1,TLR4,LY96,GSTM2,MGST2,CHST3,NCOA1,XPO1,PLTP,TNFRSF1B,NDST1,ALDH3A1,TNFRSF11B,GSTK1
	Methane Metabolism	Scz_ONS_Genes - 2012-07-31 04:03 PM	2.3E-01	0.588844	2.99E-02		ADH5,PRDX1
	Folate Biosynthesis	Scz_ONS_Genes - 2012-07-31 04:03 PM	2.3E-01	0.588844	2.67E-02		GCH1,QDPR
	B Cell Activating Factor Signaling	Scz_ONS_Genes - 2012-07-31 04:03 PM	2.27E-01	0.592925	8.89E-02		FOS,MAPK1,MAPK9,NFATC4
	Thyroid Cancer Signaling	Scz_ONS_Genes - 2012-07-31 04:03 PM	2.27E-01	0.592925	9.52E-02		TCF4,MAPK1,HRAS,CCND1
	Glycolysis/Gluconeogenesis	Scz_ONS_Genes - 2012-07-31 04:03 PM	2.24E-01	0.597035	6.15E-02		ADH5,HK1,PGM2,ENO1,PECR,ALDH3A1,G6PC3,GALM
	Glycolysis/Gluconeogenesis	Scz_ONS_proteins - 2012-07-31 03:58 PM	6.02E-01	0.250035	1.54E-02		HK1,--
	PPARα/RXRα Activation	Scz_ONS_Genes - 2012-07-31 04:03 PM	2.24E-01	0.597035	8.02E-02		MAPK1,GRB2,TGFBR3,CREBBP,GNA11,CKAP5,ACVR1,PRKAR2A,HRAS,MAP4K4,PLCL2,IL1R1,NCOA3,TGFB2,PRKCA
	PPARα/RXRα Activation	Scz_ONS_proteins - 2012-07-31 03:58 PM	3.62E-01	0.43451	1.07E-02		HSP90B1,PDIA3
	Citrate Cycle	Scz_ONS_Genes - 2012-07-31 04:03 PM	2.21E-01	0.601174	5.26E-02		SDHD,IDH2,IDH3A
	Citrate Cycle	Scz_ONS_proteins - 2012-07-31 03:58 PM	4.87E-01	0.325837	1.75E-02		MDH2
	Hypoxia Signaling in the Cardiovascular System	Scz_ONS_Genes - 2012-07-31 04:03 PM	2.21E-01	0.601174	9.23E-02		UBE2M,UBE2D4,UBE2V1,UBE2L6,ATM,ATF2
	Hypoxia Signaling in the Cardiovascular System	Scz_ONS_proteins - 2012-07-31 03:58 PM	6.6E-01	0.218776	3.08E-02		HSP90B1,--
	Dopamine Receptor Signaling	Scz_ONS_Genes - 2012-07-31 04:03 PM	2.19E-01	0.603949	7.37E-02		GCH1,PPP2R2A,PPP2R3A,PPP2R2B,PRKAR2A,PPP1R14B,QDPR
	Dopamine Receptor Signaling	Scz_ONS_proteins - 2012-07-31 03:58 PM	6.02E-01	0.250035	2.11E-02		PPP2R1A,PPP2CA
	Fatty Acid Elongation in Mitochondria	Scz_ONS_Genes - 2012-07-31 04:03 PM	2.14E-01	0.610942	4.35E-02		PPT2,PECR
	Fatty Acid Elongation in Mitochondria	Scz_ONS_proteins - 2012-07-31 03:58 PM	6.02E-01	0.250035	2.17E-02		HSD17B4
	Endoplasmic Reticulum Stress Pathway	Scz_ONS_Genes - 2012-07-31 04:03 PM	2.14E-01	0.610942	1.11E-01		DNAJC3,ATF6
	Role of CHK Proteins in Cell Cycle Checkpoint Control	Scz_ONS_Genes - 2012-07-31 04:03 PM	2.02E-01	0.628058	8.93E-02		PPP2R2A,PPP2R3A,PPP2R2B,E2F5,ATM
	Role of CHK Proteins in Cell Cycle Checkpoint Control	Scz_ONS_proteins - 2012-07-31 03:58 PM	7.41E-01	0.181552	3.57E-02		PPP2R1A,PPP2CA
	Bile Acid Biosynthesis	Scz_ONS_Genes - 2012-07-31 04:03 PM	2.02E-01	0.628058	4.76E-02		ADH5,AKR1C3,CYP27A1,PECR,ALDH3A1
	Mitotic Roles of Polo-Like Kinase	Scz_ONS_Genes - 2012-07-31 04:03 PM	2.02E-01	0.628058	8.7E-02		PPP2R2A,PPP2R3A,PPP2R2B,CDC23,ANAPC13,RAD21
	Mitotic Roles of Polo-Like Kinase	Scz_ONS_proteins - 2012-07-31 03:58 PM	1.01E00	0.0977237	4.35E-02		HSP90B1,PPP2R1A,PPP2CA
	Role of Wnt/GSK-3β Signaling in the Pathogenesis of Influenza	Scz_ONS_Genes - 2012-07-31 04:03 PM	2.02E-01	0.628058	8.64E-02		TCF4,NCOA1,SMO,FZD1,GSK3B,NCOA3,WNT5A
	4-1BB Signaling in T Lymphocytes	Scz_ONS_Genes - 2012-07-31 04:03 PM	1.92E-01	0.642688	8.33E-02		MAPK1,MAPK9,ATF2
	Keratan Sulfate Biosynthesis	Scz_ONS_Genes - 2012-07-31 04:03 PM	1.92E-01	0.642688	8.77E-02		B4GALT7,CHST3,NDST1,ST3GAL4,B4GALT5
	Urea Cycle and Metabolism of Amino Groups	Scz_ONS_Genes - 2012-07-31 04:03 PM	1.78E-01	0.663743	3.85E-02		ADH5,SRM,GLUD1
	Nucleotide Sugars Metabolism	Scz_ONS_Genes - 2012-07-31 04:03 PM	1.78E-01	0.663743	1.54E-02		TGDS
	Lipid Antigen Presentation by CD1	Scz_ONS_Genes - 2012-07-31 04:03 PM	1.78E-01	0.663743	8.7E-02		B2M,CD1C
	Lipid Antigen Presentation by CD1	Scz_ONS_proteins - 2012-07-31 03:58 PM	1.01E00	0.0977237	8.7E-02		CALR,PDIA3
	C21-Steroid Hormone Metabolism	Scz_ONS_Genes - 2012-07-31 04:03 PM	1.78E-01	0.663743	3.03E-02		AKR1C3,HSD17B2
	Serotonin Receptor Signaling	Scz_ONS_Genes - 2012-07-31 04:03 PM	1.64E-01	0.685488	6.52E-02		GCH1,HTR2B,QDPR
	Galactose Metabolism	Scz_ONS_Genes - 2012-07-31 04:03 PM	1.55E-01	0.699842	3.77E-02		HK1,PGM2,AKR1C3,G6PC3
	Galactose Metabolism	Scz_ONS_proteins - 2012-07-31 03:58 PM	8.26E-01	0.149279	1.89E-02		AKR7A2,HK1
	Interferon Signaling	Scz_ONS_Genes - 2012-07-31 04:03 PM	1.52E-01	0.704693	8.33E-02		IFITM1,STAT2,IRF9
	Interferon Signaling	Scz_ONS_proteins - 2012-07-31 03:58 PM	4.48E-01	0.356451	2.78E-02		BAX
	Assembly of RNA Polymerase I Complex	Scz_ONS_Genes - 2012-07-31 04:03 PM	1.52E-01	0.704693	7.69E-02		POLR1B
	Fatty Acid Biosynthesis	Scz_ONS_Genes - 2012-07-31 04:03 PM	1.52E-01	0.704693	2.08E-02		OXSM
	LXR/RXR Activation	Scz_ONS_Genes - 2012-07-31 04:03 PM	1.52E-01	0.704693	7.35E-02		TLR4,LY96,LDLR,C3,TNFRSF1A,SERPINF1,IL1R1,PLTP,TNFRSF1B,TNFRSF11B
	Role of BRCA1 in DNA Damage Response	Scz_ONS_Genes - 2012-07-31 04:03 PM	1.44E-01	0.717794	7.69E-02		FAM175A,BARD1,ATRIP,E2F5,ATM
	Eicosanoid Signaling	Scz_ONS_Genes - 2012-07-31 04:03 PM	1.44E-01	0.717794	6.33E-02		PTGFR,AKR1C3,PLA2R1,RARRES3,PTGER4
	Coagulation System	Scz_ONS_Genes - 2012-07-31 04:03 PM	1.43E-01	0.719449	7.89E-02		BDKRB2,F12,BDKRB1
	Aminosugars Metabolism	Scz_ONS_Genes - 2012-07-31 04:03 PM	1.41E-01	0.72277	4.88E-02		HK1,GNPNAT1,PDE4A,HEXB,GFPT2,PDE1C
	Aminosugars Metabolism	Scz_ONS_proteins - 2012-07-31 03:58 PM	3.23E-01	0.475335	8.13E-03		HK1
	GABA Receptor Signaling	Scz_ONS_Genes - 2012-07-31 04:03 PM	1.41E-01	0.72277	7.02E-02		GABBR2,UBQLN1,GABRE,AP2S1
	Embryonic Stem Cell Differentiation into Cardiac Lineages	Scz_ONS_Genes - 2012-07-31 04:03 PM	1.33E-01	0.736207	1E-01		MESP1
	Glycosphingolipid Biosynthesis - Globoseries	Scz_ONS_Genes - 2012-07-31 04:03 PM	1.21E-01	0.756833	4.88E-02		HEXB,ST3GAL4
	Tumoricidal Function of Hepatic Natural Killer Cells	Scz_ONS_Genes - 2012-07-31 04:03 PM	1.21E-01	0.756833	8.33E-02		SRGN,FAS
	Tumoricidal Function of Hepatic Natural Killer Cells	Scz_ONS_proteins - 2012-07-31 03:58 PM	5.21E-01	0.301301	4.17E-02		BAX
	Role of JAK1, JAK2 and TYK2 in Interferon Signaling	Scz_ONS_Genes - 2012-07-31 04:03 PM	1.21E-01	0.756833	7.41E-02		STAT2,CGA
	Cleavage and Polyadenylation of Pre-mRNA	Scz_ONS_Genes - 2012-07-31 04:03 PM	9.06E-02	0.811708	8.33E-02		CSTF3
	Glyoxylate and Dicarboxylate Metabolism	Scz_ONS_proteins - 2012-07-31 03:58 PM	1.01E00	0.0977237	1.79E-02		GRHPR,MDH2
	Metabolism of Xenobiotics by Cytochrome P450	Scz_ONS_proteins - 2012-07-31 03:58 PM	2.56E-01	0.554626	5.1E-03		GSTP1
	Role of RIG1-like Receptors in Antiviral Innate Immunity	Scz_ONS_proteins - 2012-07-31 03:58 PM	3.91E-01	0.406443	2.04E-02		TRIM25
	Cellular Effects of Sildenafil (Viagra)	Scz_ONS_proteins - 2012-07-31 03:58 PM	2.29E-01	0.590201	6.45E-03		PDIA3
	G Protein Signaling Mediated by Tubby	Scz_ONS_proteins - 2012-07-31 03:58 PM	4.48E-01	0.356451	2.44E-02		GNB1
	eNOS Signaling	Scz_ONS_proteins - 2012-07-31 03:58 PM	4.48E-01	0.356451	1.32E-02		HSP90B1,HSPA9
	Parkinson's Signaling	Scz_ONS_proteins - 2012-07-31 03:58 PM	6.02E-01	0.250035	6.25E-02		PARK7
	Cell Cycle: G2/M DNA Damage Checkpoint Regulation	Scz_ONS_proteins - 2012-07-31 03:58 PM	3.91E-01	0.406443	2.04E-02		CDKN2A
	Phototransduction Pathway	Scz_ONS_proteins - 2012-07-31 03:58 PM	3.62E-01	0.43451	1.54E-02		GNB1
	Glutamate Receptor Signaling	Scz_ONS_proteins - 2012-07-31 03:58 PM	3.55E-01	0.44157	1.45E-02		GNB1
	Butanoate Metabolism	Scz_ONS_proteins - 2012-07-31 03:58 PM	3.55E-01	0.44157	7.81E-03		HSD17B4
	Pyruvate Metabolism	Scz_ONS_proteins - 2012-07-31 03:58 PM	9.79E-01	0.104954	2.16E-02		AKR7A2,GRHPR,MDH2
	Fructose and Mannose Metabolism	Scz_ONS_proteins - 2012-07-31 03:58 PM	7.39E-01	0.18239	1.43E-02		AKR7A2,HK1
	Glycine, Serine and Threonine Metabolism	Scz_ONS_proteins - 2012-07-31 03:58 PM	6.14E-01	0.24322	1.35E-02		GRHPR,PDIA3
	Valine, Leucine and Isoleucine Degradation	Scz_ONS_proteins - 2012-07-31 03:58 PM	3.44E-01	0.452898	9.35E-03		HSD17B4
	Lysine Degradation	Scz_ONS_proteins - 2012-07-31 03:58 PM	3.55E-01	0.44157	7.3E-03		HSD17B4
	Tryptophan Metabolism	Scz_ONS_proteins - 2012-07-31 03:58 PM	2.32E-01	0.586138	4.26E-03		HSD17B4
	Glycerolipid Metabolism	Scz_ONS_proteins - 2012-07-31 03:58 PM	2.74E-01	0.532108	6.41E-03		AKR7A2
	Phospholipid Degradation	Scz_ONS_proteins - 2012-07-31 03:58 PM	2.91E-01	0.511682	9.62E-03		PDIA3
	Fatty Acid Metabolism	Scz_ONS_proteins - 2012-07-31 03:58 PM	2.44E-01	0.570164	5.46E-03		HSD17B4
	Androgen and Estrogen Metabolism	Scz_ONS_proteins - 2012-07-31 03:58 PM	3.12E-01	0.487528	7.69E-03		HSD17B4
	Pentose and Glucuronate Interconversions	Scz_ONS_proteins - 2012-07-31 03:58 PM	3.91E-01	0.406443	7.04E-03		AKR7A2

## Sheet: Dataset 4_IPA Scz IPSCs -NPCs
Dataset 4: Extended pathway analysis used to identify the top signalling pathways implicated in schizophrenia-derived Neuronal Progenitor Stem Cell (NPC’s) differentiated from human induced Pluripotent Stem Cells (hiPSC’s)(Brennand et al., 2014).
Our pathway analysis of quantitative mass spectrometry data from four independent Patient (P) vs Control (C) SILAC analysis (Brennand et al. 2014-Supplementary Tables 5-8) revealed that eIF2, eIF4, and mTOR were the top 3 scoring pathways implicated in this independent
stem cell model and cohort of patients. All pathways are listed in order of significance (*p-value) which was determined using the right tailed Fisher exact test in IPA, and by the IPA ratio, which is number of molecules in a given pathway that meet significance, divided
by the total number of molecules that make up that pathway.
*Benjamini-Hochberg false discovery rate-adjusted p values with Fisher’s exact test < 0.01 corresponds to -log(B-H p-value)
Rank	Significant Pathways	Brennand et al. 2014 SILAC MS analysis9	-log(B-H p-value)	p-value	IPA Ratio (# Mol)	# Implicated/Total Molecules	Molecules
1	EIF2 Signaling	P1A vs C1_hiPSC NPCs	3E01	1e-30	3.43E-01	69/201	EIF2AK2,RPL14,RPS24,RPL23,MAP2K1,RPS13,RPS12,EIF3E,EIF2S3,RPLP2,PIK3C3,RPL23A,RPS10,RPS6,EIF3A,RPL6,RPL35,RPS7,RPS27A,RPLP1,EIF3L,EIF4G2,EIF5,RPS20,EIF2AK4,PAIP1,EIF3H,UBA52,EIF3K,RPL15,EIF3F,RPS27,RPL27A,RPL9,RPL36A/RPL36A-HNRNPH2,EIF3M,RPL12,EIF2B3,EIF3B,EIF2S2,GRB2,RPL32,EIF2B1,RPL3,EIF4A3,EIF2B2,RPL4,RPLP0,RPL18A,EIF4G1,RPL37A,MAPK3,RPS25,KRAS,RPL17,RPS2,RPL36AL,RPS3,RPS19,EIF3D,RPL18,MAP2K2,…
		P1B vs C1_hiPSC NPC's	2.52E01	6.30957e-26	3.23E-01	65/201	EIF2AK2,RPL14,RPS24,RPL23,MAP2K1,RPL26,RPS13,RPS12,EIF2S3,RPLP2,RPL23A,RPS10,RPS6,EIF3A,RPL6,RPL22,RPS7,PABPC1,RPS27A,RPLP1,EIF3L,EIF4G2,EIF5,NRAS,RPS20,EIF2AK4,PAIP1,EIF3H,UBA52,EIF3K,RPL15,EIF3F,RPS27,RPL27A,RPL9,RPL36A/RPL36A-HNRNPH2,EIF2B3,EIF3B,EIF2S2,GRB2,RPL32,EIF2B1,RPL3,EIF4A3,EIF2B2,RPL4,RPLP0,RPL18A,EIF4G1,RPL37A,RPS25,KRAS,RPL17,RPS2,RPL36AL,RPS3,RPS19,RPL18,MAP2K2,RPS21,EIF4G3,HRAS,R…
		P3 vs C6_hiPSC NPC's	1.28E00	0.0524807	4.98E-02	10/201	GSK3B,--,KRAS,AGO1,PIK3C2A,ATM,MAPK1,RPL8,EIF3F,RPLP2
		P3 vs C3_hiPSC NPC's	6.07E00	8.51138e-07	1.14E-01	23/201	RPL9,EIF3G,RPL17,RPL14,RPS7,RPLP1,RPS2,RPL23,EIF3I,EIF5,AGO4,AGO1,GRB2,RPL32,EIF2B1,RPL3,AGO2,EIF4E,EIF2S3,EIF4A3,EIF3F,RPLP2,MAPK3
2	Regulation of eIF4 Signaling	P1A vs C1_hiPSC NPCs	1.57E01	1.99526e-16	2.63E-01	46/175	EIF3M,RPS24,EIF2B3,EIF3B,MAP2K1,RPS13,RPS12,EIF3E,ITGB1,EIF2S2,GRB2,PPP2CB,EIF2B1,EIF2S3,EIF2B2,EIF4A3,PAIP2,EIF4G1,PIK3C3,PPP2CA,MAPK3,RPS25,KRAS,RPS10,RPS6,EIF3A,RPS7,RPS27A,RPS2,EIF3L,EIF4G2,RPS3,RPS19,EIF3D,RPS20,RPS21,MAP2K2,PAIP1,EIF3H,PPP2R5D,EIF4G3,EIF3K,HRAS,ITGA5,EIF3F,RPS27
		P1B vs C1_hiPSC NPC's	1.4E01	1e-14	2.57E-01	45/175	ITGA3,PPP2R4,RPS24,EIF2B3,EIF3B,MAP2K1,PPP2R5C,RPS13,RPS12,ITGB1,EIF2S2,GRB2,EIF2B1,EIF2S3,EIF2B2,EIF4A3,PAIP2,EIF4G1,PPP2CA,RPS25,KRAS,RPS10,RPS6,MTOR,EIF3A,RPS7,PABPC1,RPS27A,RPS2,EIF3L,EIF4G2,RPS3,RPS19,NRAS,RPS20,RPS21,MAP2K2,PAIP1,EIF3H,EIF4G3,EIF3K,HRAS,ITGA5,EIF3F,RPS27
		P3 vs C6_hiPSC NPC's	2.12E00	0.00758578	6.29E-02	11/175	PPP2R5E,KRAS,AGO1,PIK3C2A,PPP2R4,ATM,MAPK1,PPP2R5D,EIF3F,PPP2R2A,PPP2R5C
		P3 vs C3_hiPSC NPC's	3.94E00	0.000114815	9.14E-02	16/175	EIF3G,RPS7,RPS2,EIF3I,AGO4,AGO1,ITGB1,GRB2,EIF2B1,AGO2,EIF4E,EIF2S3,EIF4A3,PAIP2,EIF3F,MAPK3
3	mTOR Signaling	P1A vs C1_hiPSC NPCs	9.32E00	4.7863e-10	2.02E-01	43/213	EIF3M,PRKAA1,PLD3,FKBP1A,EIF4B,RPS24,EIF3B,RPS13,RPS12,EIF3E,TSC2,PPP2CB,RHOT1,EIF4A3,EIF4G1,PIK3C3,PPP2CA,MAPK3,RPS25,KRAS,RPS10,RPS6,EIF3A,RPS6KA3,RPS7,RPS27A,RPS2,EIF3L,EIF4G2,RPS3,RPS19,RHOA,EIF3D,RPS20,RPS21,EIF3H,PPP2R5D,EIF4G3,EIF3K,PRKAG1,HRAS,EIF3F,RPS27
		P1B vs C1_hiPSC NPC's	5.73E00	1.86209e-06	1.74E-01	37/213	PRKAA1,PPP2R4,FKBP1A,EIF4B,RPS24,EIF3B,PPP2R5C,RPS13,RPS12,TSC2,EIF4A3,EIF4G1,PPP2CA,RPS25,KRAS,RPS10,RPS6,MTOR,EIF3A,RPS7,RPS27A,RPS2,EIF3L,EIF4G2,RPS3,RPS19,RHOA,NRAS,RPS20,RPS21,EIF3H,EIF4G3,EIF3K,PRKAG1,HRAS,EIF3F,RPS27
		P3 vs C6_hiPSC NPC's	1.47E00	0.0338844	5.16E-02	11/213	PPP2R5E,KRAS,PIK3C2A,PLD3,PPP2R4,ATM,MAPK1,PPP2R5D,EIF3F,PPP2R2A,PPP2R5C
		P3 vs C3_hiPSC NPC's	1.2E00	0.0630957	5.63E-02	12/213	EIF3G,PLD3,FKBP1A,RPS7,RHOC,RPS2,EIF4E,EIF4A3,EIF3F,EIF3I,RHOA,MAPK3
4	Integrin Signaling	P1A vs C1_hiPSC NPCs	8.38E00	4.16869e-09	2.02E-01	42/208	VCL,MAP2K1,TLN2,ILK,DOCK1,ITGA7,ZYX,ARPC5,RALB,ARHGEF7,PPP1R12A,ITGB1,GRB2,BCAR3,ARF3,RHOT1,RAP2B,ACTN4,ITGA8,PIK3C3,CAPNS1,RAP2A,MAPK3,CAPN2,KRAS,WASL,CAPN1,ITGA6,PXN,ITGB8,ACTN1,RHOA,CDC42,MAP2K4,MAP2K2,ARF4,ARF1,PLCG1,PAK4,HRAS,ARF6,ITGA5
		P1B vs C1_hiPSC NPC's	8.67E00	2.13796e-09	2.07E-01	43/208	VCL,ITGA3,ACTC1,MAP2K1,TLN2,ILK,ITGA7,--,ZYX,ARPC5,RALB,ARHGEF7,PPP1R12A,ITGB1,GRB2,BCAR3,--,ARF3,ARF5,RAP2B,ACTN4,RAP2A,ARPC1A,CAPN2,KRAS,WASL,PAK1,ITGA6,PXN,ITGB8,ACTN1,RHOA,ARPC2,NRAS,CDC42,CAPN5,MAP2K4,MAP2K2,ARF4,PLCG1,HRAS,ARF6,ITGA5
		P3 vs C6_hiPSC NPC's	3.65E00	0.000223872	8.17E-02	17/208	GSK3B,KRAS,TSPAN6,ITGB5,PIK3C2A,TLN1,VCL,VASP,ATM,ITGA6,ZYX,FYN,MAPK1,CRK,ACTN4,CAPNS1,CAPN2
		P3 vs C3_hiPSC NPC's	4.62E00	2.39883e-05	9.62E-02	20/208	TLN1,VCL,PAK1,CAPN1,ACTC1,RHOC,ACTR3,RHOA,ZYX,FYN,--,CDC42,CAPN5,PPP1R12A,ITGB1,GRB2,ACTA1,NCK1,ACTG2,MAPK3
5	Protein Ubiquitination Pathway	P1A vs C1_hiPSC NPCs	8.38E00	4.16869e-09	1.81E-01	49/270	UBE2M,DNAJC13,HSPA13,USP7,PSMA7,PSMA2,PSMB2,UBE2A,PSMD10,PSMA1,PSMB6,UBE2L3,HSP90B1,USP30,PSME1,USO1,HSPB1,DNAJC8,DNAJC3,PSMC5,SUGT1,PSMD1,HSPH1,NEDD4L,USP19,PSMD7,HSPD1,CUL1,USP5,PSME2,PSMD11,PSMB1,HSPA8,SKP1,PSMD14,PSMC1,DNAJB6,SACS,PSMA5,UCHL1,PSMC3,UBE2N,HSPA4,USP39,UBE2B,UBE2L6,UBE2I,HSPA5,PSMD8
		P1B vs C1_hiPSC NPC's	1.53E01	5.01187e-16	2.33E-01	63/270	HSPA2,HSPA1L,UBE2M,DNAJC13,HSPA13,--,USP7,HSPA6,PSMA7,UCHL5,PSMA2,PSMB2,UBE2A,PSMD10,PSMA1,PSMB6,UBE2L3,HSP90B1,PSMA6,PSME1,USO1,UBE2G1,HSPB1,DNAJC8,DNAJC3,PSMC5,UBB,SUGT1,PSMD1,HSPH1,NEDD4L,USP19,UBA1,PSMD7,HSPD1,CUL1,HSPA4L,USP5,PSME2,HSPA14,HSPE1,PSMD11,PSMB1,HSPA8,SKP1,PSMD14,PSMC1,SACS,HSP90AA1,UBC,PSMA5,UCHL1,PSMC3,UBE2N,HSPA4,HSPA9,USP39,UBE2B,UBE2L6,UBE2I,HSPA5,PSMD13,PSMD8
		P3 vs C6_hiPSC NPC's	8.93E-01	0.127938	4.07E-02	11/270	UCHL3,DNAJC13,UBE2L6,UCHL1,UBE2V2,UBE2C,SACS,PSME1,PSME2,USP4,NEDD4L
		P3 vs C3_hiPSC NPC's	4.48E00	3.31131e-05	8.52E-02	23/270	UBE2J1,PSMD7,DNAJC11,HSP90B1,HSPD1,UBE2N,CUL1,PSME1,USP5,PSME2,UBE2G1,HSPB1,DNAJC8,PSMA7,USP9X,UBE2L6,HSPA8,SKP1,SUGT1,PSMD1,STUB1,DNAJB6,PSMA5
6	Mitochondrial Dysfunction	P1A vs C1_hiPSC NPCs	7.97E00	1.07152e-08	1.72E-01	37/215	VDAC3,VDAC1,MT-ND5,ATP5F1,COX5A,MAPK10,PRDX3,FIS1,MT-ND1,ATP5L,NDUFAB1,COX7A2,GSR,UQCRFS1,ATP5C1,ATP5B,MT-ATP6,UQCRC1,MT-CO1,HSD17B10,COX4I1,PARK7,SDHA,NDUFV1,NCSTN,SOD2,CYCS,PRDX5,MAP2K4,COX7A2L,VDAC2,ATP5H,COX6C,ATP5J2,AIFM1,MT-CO2,NDUFB4
		P1B vs C1_hiPSC NPC's	2.61E00	0.00245471	1.26E-01	27/215	NDUFB9,VDAC3,MT-ND5,ATP5F1,--,OGDH,PRDX3,MT-ND1,ATP5L,NDUFAB1,COX7A2,GSR,UQCRFS1,ATP5C1,ATP5B,MT-CO1,PARK7,SDHA,NCSTN,SOD2,UQCRC2,CYCS,PRDX5,MAP2K4,ATP5H,AIFM1,NDUFB4
		P3 vs C6_hiPSC NPC's	5.75E-01	0.266073	3.26E-02	7/215	VDAC3,HSD17B10,GSR,TXN2,CAT,COX7A2L,PDHA1
		P3 vs C3_hiPSC NPC's	7.88E-01	0.16293	4.65E-02	10/215	NCSTN,MT-CO1,ATP5L,PARK7,COX5A,VDAC2,ATP5H,AIFM1,MT-CO2,NDUFS1
7	Germ Cell-Sertoli Cell Junction Signaling	P1A vs C1_hiPSC NPCs	7.62E00	2.39883e-08	2.07E-01	36/169	TJP1,TUBA8,TUBB6,MAPK10,TUBA1C,MAP2K1,ILK,ZYX,A2M,ITGB1,RHOT1,ACTN4,PIK3C3,MAPK3,CTNNA1,KRAS,WASL,TUBB,CTNNB1,JUP,ITGA6,PXN,ACTN1,RHOA,TUBB4A,CTNNA2,CDC42,MAP2K4,GSN,SORBS1,MAP2K2,CLINT1,PAK4,MAP2K6,HRAS
		P1B vs C1_hiPSC NPC's	5.86E00	1.38038e-06	1.95E-01	33/169	MLLT4,TJP1,ITGA3,TUBA8,TUBB6,ACTC1,TUBG1,TUBA1C,MAP2K1,ILK,TUBB2A,ZYX,ITGB1,ACTN4,CTNNA1,KRAS,WASL,CTNNB1,PAK1,ITGA6,PXN,ACTN1,RHOA,TUBB4A,NRAS,CDC42,MAP2K4,GSN,SORBS1,TUBB2B,MAP2K2,MAP2K6,HRAS
		P3 vs C6_hiPSC NPC's	3.61E00	0.000245471	8.88E-02	15/169	KRAS,IQGAP1,CDH2,PIK3C2A,TJP1,MLLT4,ATM,ITGA6,JUP,CTNND1,ZYX,CTNNA2,GSN,MAPK1,ACTN4
		P3 vs C3_hiPSC NPC's	4.28E00	5.24807e-05	1.01E-01	17/169	CTNNA1,IQGAP1,CDH2,CTNNB1,PAK1,ACTC1,RHOC,CTNND1,RHOA,ZYX,--,CDC42,GSN,ITGB1,ACTA1,ACTG2,MAPK3
8	RAN Signaling	P1A vs C1_hiPSC NPCs	7.08E00	8.31764e-08	4.58E-01	11/24	CSE1L,RANGAP1,KPNA2,XPO1,RCC1,IPO5,KPNA6,RANBP2,KPNA5,RANBP1,TNPO1
		P1B vs C1_hiPSC NPC's	1.97E00	0.0107152	2.5E-01	6/24	CSE1L,RANGAP1,KPNA2,RANBP2,RANBP1,TNPO1
		P3 vs C6_hiPSC NPC's	7.89E-01	0.162555	8.33E-02	2/24	KPNA3,KPNA5
		P3 vs C3_hiPSC NPC's	1.06E00	0.0870964	1.25E-01	3/24	KPNA4,RANBP1,TNPO1
9	Ephrin B Signaling	P1A vs C1_hiPSC NPCs	6.85E00	1.41254e-07	2.68E-01	22/82	GNA11,GNB4,GNA13,ACP1,EPHB3,GNB2L1,HNRNPK,GNAO1,CTNNB1,PXN,CAP1,GNAI3,CFL2,RHOA,CXCR4,GNAQ,GNAI2,CFL1,CDC42,GNG2,HRAS,MAPK3
		P1B vs C1_hiPSC NPC's	4.62E00	2.39883e-05	2.32E-01	22/82	GNA11,GNB4,GNA13,EPHB3,HNRNPK,GNAO1,CTNNB1,PAK1,PXN,CAP1,GNAI3,CFL2,RHOA,CXCR4,GNAI2,CFL1,CDC42,GNG2,HRAS
		P3 vs C6_hiPSC NPC's	4.62E00	2.39883e-05	1.46E-01	22/82	GNAI2,GNAQ,GNAS,GNA11,ITSN1,GNAO1,GNB1,MAPK1,CAP1,EPHB2,VAV2,GNB2
		P3 vs C3_hiPSC NPC's	3.1E00	0.000794328	1.22E-01	22/82	GNAS,CFL1,CDC42,ITSN1,GNAO1,CTNNB1,PAK1,CAP1,RHOA,MAPK3
10	Signaling by Rho Family GTPases	P1A vs C1_hiPSC NPCs	5.78E00	1.65959e-06	1.53E-01	41/268	GNA11,GNB4,GNA13,GNAO1,MYL6B,MAPK10,MAP2K1,SEPT5,WASF1,GNAI3,ARPC5,GNAQ,GNAI2,CFL1,CDC42EP4,ARHGEF7,PPP1R12A,SEPT11,CYFIP1,ITGB1,RHOT1,PIK3C3,MAPK3,WASL,GNB2L1,MSN,SEPT6,SEPT2,CFL2,RELA,RHOA,MYL6,CDC42,MAP2K4,WASF3,ARHGEF2,MAP2K2,GNG2,PAK4,STMN1,ITGA5
		P1B vs C1_hiPSC NPC's	5.73E00	1.86209e-06	1.57E-01	42/268	GNA11,GNB4,GNA13,ITGA3,GNAO1,MYL6B,ACTC1,--,MAP2K1,SEPT5,GNAI3,--,ARPC5,GNAI2,CFL1,CDC42EP4,ARHGEF7,PPP1R12A,SEPT11,CYFIP1,ITGB1,--,ARPC1A,ARHGEF18,WASL,ARHGEF10,PAK1,MSN,SEPT6,SEPT2,CFL2,RELA,RHOA,ARPC2,MYL6,CDC42,MAP2K4,ARHGEF2,MAP2K2,GNG2,STMN1,ITGA5
		P3 vs C6_hiPSC NPC's	3.65E00	0.000223872	7.09E-02	19/268	SEPT8,IQGAP1,CDH2,GNA11,PIK3C2A,ARHGEF10,GNAO1,ATM,GNB1,SEPT6,SEPT2,WASF1,GNB2,GNAQ,GNAI2,GNAS,CYFIP1,ARHGEF2,MAPK1
		P3 vs C3_hiPSC NPC's	4.9E00	1.25893e-05	8.58E-02	23/268	IQGAP1,CDH2,GNAO1,MYL6B,PAK1,ACTC1,RHOC,ACTR3,SEPT5,RHOA,MYL6,GNAS,CFL1,--,CDC42,PPP1R12A,SEPT11,ITGB1,ARHGEF1,SEPT9,ACTA1,ACTG2,MAPK3

## Sheet: Dataset 5 Genomic analyses
Dataset 5. Genmoic analyses of proteomic and transcriptomic data. (a) eIF2 signalling proteins (n=18) and mRNA transcripts (n=39; Matigian et al., 2010) that were significantly differentially expressed (p<0.05) in schizophrenia-derived ONS cells, in comparison to controls.
The table lists the fold change (FC) observed at the protein, and mRNA level, as well indicates which proteins were confirmed as significantly decreased by western blotting (WB) or by targeted MS (tMS).
The table also details the gene-based associations of the eIF2 pathway molecules, along with the chromosomal location, and most significant SNP for each region tested. Two of the eIF2 molecules were highly
significantly association with schizophrenia; *EIF2AK2 (P=3x10-6) and *RPS13 (P=0.00029) following Bonferroni correction (P-value 0.05/48 genes tested = significance required P<0.0010).
(b) Results from the gene-set enrichment analysis, in which differentially expressed molecules that mapped to the eIF2, mTOR, and eIF4 signalling pathways were tested for association with schizophrenia.
The analysis was performed comparably large GWAS studies of schizophrenia, bipolar disorder, type 2 diabetes, and Cohn’s disease to confirm that enrichment was specific to psychiatric illness.
The overall gene-set enrichment analysis combined eIF2, mTOR and eIF4 signalling pathways, as all three converge on protein synthesis, and the combined analysis was significantly associated with schizophrenia (p=0.019),
and remained significant following FDR correction (q-value p<0.25). In order to confirm that enrichment of protein synthesis related genes were specific to psychiatric illness, we tested enrichment in comparably large genome-wide
association studies of BPD(Psychiatric, 2011), and show significant associations with eIF4 signalling.
(a)												(b)
Proteomic and mRNA profiling results				Gene based testing results
Molecule	Protein FC	mRNA FC	Confirm WB/tMS	p-value	Chr	Best.SNP	SNP p-value	nSNPs	Start	Stop
RPL13A	-2.048	1.320	WB, tMS	0.02115	19	rs739349	0.001004	72	54682676	54687376
RPL14	-1.945	1.470		0.397	3	rs6599104	0.01865	83	40473804	40478863
RPL32	-1.733		tMS	0.681	3	rs2305398	0.03638	96	12851443	12858081
RPL18A	-1.641		WB, tMS	0.04483	19	rs7255301	0.003822	75	17831730	17835124
RPS6	-1.622			0.361	9	rs17818730	0.009272	79	19366253	19370235
RPL27A	-1.608		tMS	0.216	11	rs10840106	0.01631	74	8660570	8667995
RPL17	-1.527			0.09805	18	rs4939583	0.002782	86	45268853	45272904
RPS14	-1.466	1.130		0.148	5	rs2569097	0.02212	83	149803984	149809512
RPL13	-1.463	-1.300	tMS	0.01398	16	rs464274	0.0003264	71	88154590	88157349
RPL27	-1.398			0.228	17	rs443759	0.0369	43	38403971	38408497
RPL10A	-1.373	1.290		0.758	6	rs9462085	0.07174	96	35544155	35546536
RPL9	-1.318			0.707	4	rs17431867	0.04269	125	39132139	39136963
RPS4X	-1.298
RPL6	-1.278			0.01143	12	rs10850036	0.005642	29	111327376	111331826
RPL3	-1.276	1.060		0.553	22	rs11089938	0.07687	130	38038832	38045616
RPL4	-1.193	1.270		0.887	15	rs8039880	0.1532	65	64578706	64584238
RPS3	-1.130			0.05939	11	rs4348932	0.003471	91	74788209	74794381
EIF3D	1.519
EIF2AK2*		1.110		3e-06	2	rs2706808	3.789e-06	126	37187202	37229907
RPS13*		1.140		0.000294	11	rs7478986	3.785e-05	39	17052514	17055796
MAPK1		-1.300		0.001339	22	rs240049	9.068e-05	146	20443946	20551970
EIF2C3		-1.180		0.0088	1	rs659761	0.0001935	90	36169358	36294650
RPS18		1.140		0.01015	6	rs35404844	0.0007103	18	33347829	33352259
RPS11		1.060		0.01178	19	rs739349	0.001004	64	54691445	54694756
GRB2		-1.110		0.02099	17	rs9897815	0.000432	116	70825751	70913385
RPL7		1.330		0.02706	8	rs12546089	0.0023	93	74365427	74368423
RPS27L		1.100		0.02747	15	rs2588860	0.0006947	114	61232591	61236794
RPL8		-1.400		0.04347	8	rs1735166	0.02748	79	145985957	145988609
EIF2B3		-1.140		0.07963	1	rs6678726	0.01283	165	45089036	45224869
PIK3R1		1.350		0.08206	5	rs7714383	0.003955	148	67558217	67633405
RPL31		1.070		0.10162	2	rs17719215	0.01225	134	100985122	101002587
EIF5		-1.240		0.138	14	rs11541718	0.001509	97	102870245	102881114
RPL12		1.150		0.141	9	rs10819291	0.007988	103	129249775	129253505
RPS3A		1.100		0.145	4	rs13123065	0.002471	57	152240203	152245254
HRAS		-1.180		0.235	11	rs1870727	0.03307	65	522241	525550
PIK3CD		1.420		0.276	1	rs11121486	0.02259	78	9634376	9711759
RPS9		1.180		0.276	19	rs7252326	0.01415	141	59396537	59403327
EIF3E		1.180		0.279	8	rs1148149	0.1063	174	109283147	109330135
RPL36		-1.330		0.335	19	rs2485255	0.01407	61	5641271	5642678
EIF2A		1.250	WB, tMS	0.427	3	rs9289815	0.005059	108	151747263	151786493
RPS28		1.070		0.534	19	rs1044250	0.05763	60	8292383	8293280
FAU		1.120		0.645	11	rs1195960	0.1031	65	64644677	64646236
EIF3H		1.210		0.656	8	rs7833306	0.04683	184	117726235	117837243
RPL19		1.110		0.661	17	rs3744353	0.004038	71	34610061	34614506
RPL28		1.310		0.663	19	rs11084396	0.04947	70	60589111	60595263
ATM		1.250		0.666	11	rs11212570	0.004602	156	107598768	107745036
RPL26		1.240		0.708	17	rs1391765	0.04156	86	8221558	8227290
GSK3B		-1.200		0.853	3	rs12721609	0.07338	230	121028235	121295203
EIF3F		1.300		0.979	11	rs1528131	0.06764	148	7965442	7974294
RPS4Y1		4.100
